# Supplementary material for: Copper-dependent amino oxidase 3 governs selection of metabolic fuels in adipocytes
Source: PLoS Biol. 2018 Sep 10;16(9):e2006519. doi: 10.1371/journal.pbio.2006519 (PMC6130853; doi:10.1371/journal.pbio.2006519)
Supplement: S1 Table — SSAO, semicarbazide-sensitive amine oxidase. (XLSX) [file pbio.2006519.s006.xlsx]

## Sheet: description
description
KO_D6/WT_D6	ratio of protein amount between SSAO-/- and WT at day 6
KO_D9/WT_D9	ratio of protein amount between SSAO-/- and WT at day 9
KO_D6_sSSAO/KO_D6	ratio of protein amount between SSAO-/- with and without soluble SSAO at day 6
KO_D9_sSSAO/KO_D9	ratio of protein amount between SSAO-/- with and without soluble SSAO at day 9

## Sheet: day6 & day 9
cutoff =1.5	day 6 and day 9 SSAO-/- cells comparing with WT cells
Accession	Description	Coverage	Proteins	Unique.Peptides	Peptides	PSMs	KO_D6/WT_D6	KO_D9/WT_D9	KO_D6_sSSAO/KO_D6	KO_D9_sSSAO/KO_D9
31982755	vimentin [Mus musculus]	71.67	23	29	32	1120	1.86	2.036	1.013	0.386
293597569	fructose-bisphosphate aldolase A isoform 2 [Mus musculus]	52.2	4	13	17	216	0.379	0.523	0.89	1.638
158966704	40S ribosomal protein S16 [Mus musculus]	50.68	2	9	9	57	0.618	0.66	1.105	0.975
254826790	mitochondrial dicarboxylate carrier [Mus musculus]	48.43	1	11	12	118	1.654	1.609	0.865	0.749
6753966	glycerol-3-phosphate dehydrogenase [NAD(+)], cytoplasmic [Mus musculus]	48.42	1	10	14	144	0.243	0.351	1.191	0.298
21312658	zinc finger protein 706 [Mus musculus]	44.74	1	1	6	42	0.605	0.546	1.073	1.485
226423933	collagen alpha-1(III) chain precursor [Mus musculus]	43.78	1	39	41	629	1.623	1.569	1.736	1.306
14149635	fatty acid-binding protein, adipocyte [Mus musculus]	43.18	4	6	6	104	0.534	0.389	0.878	2.146
568951219	PREDICTED: coiled-coil domain-containing protein 90B, mitochondrial isoform X1 [Mus musculus]	42.58	3	5	8	39	0.407	0.489	0.633	0.48
6754524	L-lactate dehydrogenase A chain isoform 1 [Mus musculus]	42.17	3	10	12	125	0.457	0.58	0.936	1.838
20806532	Y-box-binding protein 3 short isoform [Mus musculus]	39.04	6	1	6	194	0.476	0.461	0.984	1.424
31981302	annexin A6 isoform a [Mus musculus]	38.78	1	1	20	127	0.472	0.651	1.257	0.729
224922806	glycerol-3-phosphate dehydrogenase, mitochondrial precursor [Mus musculus]	38.1	1	19	22	124	1.811	2.31	0.968	0.564
6753060	annexin A5 [Mus musculus]	37.3	1	9	10	150	0.552	0.53	0.873	0.828
27754065	inorganic pyrophosphatase [Mus musculus]	36.33	1	5	8	43	0.35	0.407	0.845	1.114
31543940	vesicle-associated membrane protein-associated protein B [Mus musculus]	36.21	1	8	8	165	1.723	1.671	0.99	0.76
568980668	PREDICTED: iron-sulfur protein NUBPL isoform X1 [Mus musculus]	36.03	3	2	3	26	1.838	1.593	0.832	0.79
83745120	60S acidic ribosomal protein P2 [Mus musculus]	35.65	1	1	2	11	0.458	0.614	0.875	0.584
6679937	glyceraldehyde-3-phosphate dehydrogenase isoform 2 [Mus musculus]	35.44	2	10	12	481	0.374	0.603	0.891	1.558
110625813	mesencephalic astrocyte-derived neurotrophic factor precursor [Mus musculus]	33.52	2	3	5	44	0.6	0.603	0.716	1.036
158854022	ethylmalonyl-CoA decarboxylase isoform b [Mus musculus]	33.11	3	4	6	23	0.664	0.537	0.848	0.507
33468863	metallothionein-2 [Mus musculus]	32.79	1	2	2	14	0.187	0.606	1.658	3.699
7305285	metallothionein-1 [Mus musculus]	32.79	2	2	2	20	0.207	0.475	1.226	4.181
94158950	nucleoside diphosphate-linked moiety X motif 19, mitochondrial precursor [Mus musculus]	32.49	1	5	7	35	1.803	1.523	1.048	0.666
569001175	PREDICTED: perilipin-4 isoform X1 [Mus musculus]	32.39	2	14	18	134	0.564	0.524	0.755	1.405
47894398	tropomyosin alpha-4 chain [Mus musculus]	32.26	1	6	10	50	0.633	0.59	1.118	1.164
238624114	acyl-coenzyme A thioesterase 2, mitochondrial precursor [Mus musculus]	32.23	8	9	10	103	2.125	1.868	0.948	0.888
269995975	UPF0554 protein C2orf43 homolog isoform 1 [Mus musculus]	32.21	3	5	7	37	1.623	1.554	0.714	0.724
6679809	flotillin-1 [Mus musculus]	31.78	2	10	13	63	1.519	1.56	1.004	0.744
6755592	gamma-synuclein [Mus musculus]	31.71	1	1	3	11	0.145	0.076	1.3	0.752
13507638	melanoma-associated antigen D2 [Mus musculus]	31.66	2	11	16	118	1.787	1.58	0.813	1.357
6754208	high mobility group protein B1 [Mus musculus]	31.16	2	2	6	24	0.321	0.605	1.424	1.267
114326546	phosphoglycerate mutase 1 [Mus musculus]	30.71	2	5	5	45	0.499	0.563	0.911	2.124
13385918	polyadenylate-binding protein-interacting protein 2 [Mus musculus]	30.65	1	2	2	12	0.506	0.533	1.04	1.972
6753762	epoxide hydrolase 1 precursor [Mus musculus]	30.55	1	9	11	66	1.609	2.381	1.045	0.784
111120329	collagen alpha-2(I) chain precursor [Mus musculus]	28.86	1	22	25	501	1.739	1.564	1.411	1.102
62460366	parathymosin [Mus musculus]	28.71	1	2	3	10	0.494	0.565	0.906	1.969
164565411	collagen alpha-1(V) chain precursor [Mus musculus]	28.35	17	26	34	202	2.139	1.662	1.526	1.557
7710086	ras-related protein Rab-10 [Mus musculus]	28	12	4	5	95	1.808	1.537	0.89	0.829
568931874	PREDICTED: cytosolic acyl coenzyme A thioester hydrolase isoform X1 [Mus musculus]	27.97	7	7	9	74	1.507	1.899	1.034	0.943
6753568	cytochrome P450 1B1 [Mus musculus]	27.07	4	9	10	59	1.918	1.864	1.007	1.634
255759902	amine oxidase [flavin-containing] A [Mus musculus]	26.81	1	10	11	74	2.072	2.831	1.269	1.088
568916358	PREDICTED: methyltransferase like 8 isoform X2 [Mus musculus]	25.94	2	4	5	29	1.829	1.633	1.061	0.771
106507168	ras-related protein Rab-12 [Mus musculus]	25.93	14	4	7	36	0.255	0.249	1.19	1.055
21539599	cytochrome b-c1 complex subunit 6, mitochondrial [Mus musculus]	25.84	1	1	2	6	0.508	0.419	1.062	0.844
170172520	lipoamide acyltransferase component of branched-chain alpha-keto acid dehydrogenase complex, mitochondrial [Mus musculus]	25.52	2	10	12	80	0.598	0.462	0.882	0.68
13385854	peptidyl-prolyl cis-trans isomerase D [Mus musculus]	25.41	3	5	8	30	0.416	0.604	0.859	2.528
13385576	UPF0235 protein C15orf40 homolog [Mus musculus]	25.4	2	2	3	12	1.626	1.53	0.937	0.836
6755000	programmed cell death protein 6 [Mus musculus]	25.13	2	4	4	38	0.573	0.64	1.295	0.794
568990707	PREDICTED: ankycorbin isoform X4 [Mus musculus]	25.05	8	15	23	123	1.645	1.843	0.887	0.858
449083345	fibronectin isoform f precursor [Mus musculus]	24.58	6	2	37	373	1.779	2.106	1.039	0.849
226958349	triosephosphate isomerase [Mus musculus]	24.41	1	6	7	143	0.479	0.511	0.796	1.894
46592795	bcl-2-like protein 11 isoform 2 [Mus musculus]	24.29	9	3	3	7	1.575	1.551	0.973	0.997
6680229	high mobility group protein B2 [Mus musculus]	23.81	1	1	5	22	0.241	0.406	1.435	1.625
551894048	fatty acyl-CoA reductase 1 isoform 2 [Mus musculus]	23.69	2	8	10	61	2.053	1.545	1.1	0.572
13384872	cytochrome c oxidase assembly protein COX16 homolog, mitochondrial [Mus musculus]	22.64	1	2	3	13	2.186	1.91	0.646	0.573
6753484	collagen alpha-1(VI) chain precursor [Mus musculus]	22.15	1	13	16	166	1.752	1.529	0.893	1.164
13384906	transmembrane protein 208 [Mus musculus]	21.97	1	1	3	6	1.919	1.626	0.841	0.838
6754212	heme oxygenase 1 [Mus musculus]	21.8	1	3	5	97	2.458	2.282	0.94	0.578
6754672	E3 ubiquitin-protein ligase Mdm2 isoform 1 [Mus musculus]	21.68	2	8	8	36	0.549	0.621	1.393	1.414
160707894	aldose reductase [Mus musculus]	21.52	1	4	5	50	0.343	0.584	0.929	2.456
568911948	PREDICTED: corticosteroid 11-beta-dehydrogenase isozyme 1 isoform X1 [Mus musculus]	21.02	3	4	6	25	0.346	0.307	1.35	0.254
6755911	thioredoxin [Mus musculus]	20.95	1	2	2	12	0.391	0.484	0.941	1.412
6678359	transketolase [Mus musculus]	20.71	1	7	9	139	0.517	0.626	0.928	1.685
359279904	tropomyosin alpha-3 chain isoform Tpm3.1cy [Mus musculus]	20.56	5	1	5	25	0.58	0.658	0.91	0.92
160707958	annexin A7 [Mus musculus]	20.52	2	7	9	43	0.51	0.613	0.961	0.773
21886811	protein S100-A11 [Mus musculus]	20.41	1	2	2	31	0.462	0.655	0.68	0.788
134053881	oxidized low-density lipoprotein receptor 1 isoform 1 [Mus musculus]	20.39	3	1	5	25	0.444	0.201	0.816	0.775
20137004	proteasome activator complex subunit 2 isoform 1 [Mus musculus]	20.08	2	2	5	15	0.242	0.373	1.17	1.535
215983062	EH domain-containing protein 3 [Mus musculus]	19.81	1	4	7	42	1.967	2.247	1.206	2.789
162139827	NADP-dependent malic enzyme isoform 1 [Mus musculus]	19.76	2	8	8	64	0.609	0.655	0.939	1.805
34147240	G protein-regulated inducer of neurite outgrowth 3 [Mus musculus]	19.66	1	8	12	69	1.779	1.578	1.142	1.177
568915869	PREDICTED: prostacyclin synthase isoform X1 [Mus musculus]	19.59	2	3	6	33	1.866	2.591	1.205	0.646
27229101	redox-regulatory protein FAM213A [Mus musculus]	19.27	4	2	5	18	0.47	0.607	0.875	0.059
675294842	phosphatidylinositol transfer protein beta isoform isoform 3 [Mus musculus]	19.19	5	4	5	13	0.644	0.666	0.842	1.313
13507646	heat shock protein beta-8 [Mus musculus]	18.88	1	2	4	22	0.632	0.657	1.05	1.459
71979930	cytospin-B isoform 2 [Mus musculus]	18.4	2	12	17	98	2.18	2.017	0.987	1.059
568980064	PREDICTED: extended synaptotagmin-2 isoform X1 [Mus musculus]	18.36	4	11	12	61	1.527	1.552	0.826	0.745
113865977	lactadherin isoform 2 precursor [Mus musculus]	17.61	2	6	6	56	0.399	0.374	1.434	0.881
13386102	ribonuclease H2 subunit C [Mus musculus]	17.47	1	1	2	5	0.589	0.489	0.984	1.85
6678674	L-lactate dehydrogenase B chain isoform 1 [Mus musculus]	17.37	3	5	6	66	0.203	0.325	1.058	1.272
133505845	tyrosine-protein phosphatase non-receptor type 1 [Mus musculus]	17.36	2	7	7	35	1.534	1.607	1.013	0.821
29244170	tumor suppressor candidate 5 homolog [Mus musculus]	17.34	1	2	3	18	0.569	0.379	0.669	0.731
30424876	hydroxyacid-oxoacid transhydrogenase, mitochondrial [Mus musculus]	16.99	4	6	7	25	0.458	0.531	1.158	0.557
31982236	integrin alpha-6 isoform 1 precursor [Mus musculus]	16.78	2	12	13	61	0.507	0.662	0.955	0.449
40254377	abhydrolase domain-containing protein 2 [Mus musculus]	16.71	1	3	6	16	2.84	2.435	1.797	1.041
7305143	hexokinase-2 [Mus musculus]	16.68	1	11	12	103	0.341	0.511	1.626	0.633
254540082	proteasome subunit beta type-4 precursor [Mus musculus]	16.67	1	2	2	11	0.524	0.598	1.549	1.432
568988697	PREDICTED: 5'-nucleotidase domain containing 2 isoform X1 [Mus musculus]	16.46	2	7	8	59	0.531	0.592	1.132	1.12
577019444	bcl-2-like protein 1 isoform a [Mus musculus]	16.31	2	2	2	7	1.581	1.689	0.845	0.729
21728370	CDGSH iron-sulfur domain-containing protein 2 [Mus musculus]	16.3	1	1	2	4	0.556	0.457	0.992	0.735
11276065	cytochrome P450 2E1 [Mus musculus]	16.23	1	3	6	18	2.322	2.121	0.816	0.553
27753952	RNA-binding protein 7 [Mus musculus]	16.23	2	1	3	6	0.516	0.539	1.102	1.203
326381098	serine--tRNA ligase, cytoplasmic isoform 2 [Mus musculus]	16.21	2	5	6	20	0.373	0.565	0.896	1.864
568950018	PREDICTED: stromal interaction molecule 1 isoform X2 [Mus musculus]	15.92	6	7	10	132	2.009	1.675	1.111	1.28
6678449	thiosulfate sulfurtransferase [Mus musculus]	15.82	1	3	3	21	0.293	0.405	1.06	0.349
27370012	CAAX prenyl protease 1 homolog [Mus musculus]	15.79	2	6	6	51	2.219	1.544	0.832	0.865
37574070	uncharacterized protein C1orf21 homolog [Mus musculus]	15.7	1	1	2	7	0.519	0.441	1.637	1.649
569007083	PREDICTED: leucine zipper putative tumor suppressor 2 isoform X2 [Mus musculus]	15.56	2	3	7	18	1.63	1.729	0.681	0.706
568965190	PREDICTED: sphingomyelin phosphodiesterase 2 isoform X1 [Mus musculus]	15.55	2	3	3	34	1.798	1.539	1.041	0.835
21313138	glutathione S-transferase kappa 1 [Mus musculus]	15.49	1	1	2	6	0.393	0.32	0.971	0.612
159110817	monoacylglycerol lipase ABHD12 [Mus musculus]	15.33	3	5	6	32	1.752	1.589	0.811	0.608
568987095	PREDICTED: 40S ribosomal protein S24 isoform X4 [Mus musculus]	15.25	6	2	2	6	0.557	0.658	1.056	0.476
356582403	merlin isoform 4 [Mus musculus]	15.2	9	3	8	47	1.504	1.504	1.021	0.884
568942468	PREDICTED: N-acetyl-D-glucosamine kinase isoform X4 [Mus musculus]	15.18	5	2	3	5	0.437	0.603	1.044	2.776
223555981	ubiquitin-conjugating enzyme E2Q-like protein 1 [Mus musculus]	15.13	1	2	3	12	2.378	2.446	0.567	1.061
30520301	glycerol-3-phosphate acyltransferase 6 precursor [Mus musculus]	15.13	1	5	7	68	1.972	1.533	1.067	0.692
28395018	junction plakoglobin [Mus musculus]	14.9	1	6	10	42	2.586	2.486	1.029	0.828
118197277	fibrillin-1 precursor [Mus musculus]	14.9	1	32	33	214	1.523	2.157	1.374	0.838
124487201	clustered mitochondria protein homolog [Mus musculus]	14.78	2	11	16	73	0.61	0.616	0.919	1.209
529250183	protein transport protein Sec23B isoform 2 [Mus musculus]	14.63	2	6	7	45	0.658	0.664	0.993	1.349
226437629	embigin precursor [Mus musculus]	14.55	1	3	5	22	0.617	0.407	1.177	1.243
124248570	ras GTPase-activating protein-binding protein 2 isoform b [Mus musculus]	14.48	2	3	5	29	0.493	0.632	1.12	0.943
158517895	tetratricopeptide repeat protein 38 [Mus musculus]	13.98	4	2	5	15	0.589	0.511	0.987	1.435
27753995	ATP-binding cassette sub-family B member 8, mitochondrial precursor [Mus musculus]	13.95	1	8	8	39	0.5	0.405	1.237	0.642
551894861	dystrobrevin alpha isoform b [Mus musculus]	13.79	6	3	10	32	2.063	1.578	1.333	1.157
568975911	PREDICTED: threonine aldolase 1 isoform X1 [Mus musculus]	13.77	2	3	3	34	1.917	1.762	0.956	0.758
118026911	unconventional myosin-Id [Mus musculus]	13.62	3	8	12	54	2.231	2.733	1.068	1.016
13385012	mitochondrial import inner membrane translocase subunit TIM16 [Mus musculus]	13.6	1	2	2	19	0.658	0.632	0.726	0.586
568971302	PREDICTED: V-type proton ATPase 116 kDa subunit a isoform 1 isoform X7 [Mus musculus]	13.45	11	7	11	73	1.602	1.508	1.033	0.757
31560520	angiopoietin-related protein 2 precursor [Mus musculus]	13.39	2	4	5	20	1.737	1.528	1.088	1.029
6755300	retinol-binding protein 1 [Mus musculus]	13.33	1	2	2	6	0.352	0.612	0.918	1.793
6755212	proteasome activator complex subunit 1 [Mus musculus]	13.25	1	2	2	18	0.651	0.645	0.977	1.218
568918374	PREDICTED: regulation of nuclear pre-mRNA domain-containing protein 1B isoform X4 [Mus musculus]	13.18	6	2	3	9	0.582	0.661	1.206	1.416
34996479	phospholemman isoform b precursor [Mus musculus]	13.04	3	1	1	4	0.621	0.421	1.444	0.464
550544221	bcl2-associated agonist of cell death isoform 2 [Mus musculus]	12.96	2	2	2	8	1.55	1.512	0.972	0.804
568960202	PREDICTED: angiomotin-like 1 isoform X5 [Mus musculus]	12.81	4	4	10	38	1.837	1.893	0.769	0.562
568917949	PREDICTED: serine/threonine-protein kinase 4 isoform X1 [Mus musculus]	12.76	3	1	5	9	0.394	0.617	2.313	2.762
116235489	perilipin-2 [Mus musculus]	12.71	1	5	7	82	2.098	1.586	1.239	1.274
254553458	glucose-6-phosphate isomerase [Mus musculus]	12.54	1	5	8	47	0.42	0.32	0.782	1.678
6753504	cytochrome c oxidase subunit 7A1, mitochondrial precursor [Mus musculus]	12.5	1	1	1	4	0.29	0.23	0.877	0.758
227330561	SPARC-like protein 1 precursor [Mus musculus]	12.31	1	4	6	29	0.658	0.626	0.979	0.75
569011853	PREDICTED: transmembrane protein 164 isoform X2 [Mus musculus]	12.25	4	1	2	5	1.86	1.819	1.232	0.752
170295823	vascular cell adhesion protein 1 precursor [Mus musculus]	12.18	1	7	8	36	2.785	1.736	1.26	1.142
31981830	cytochrome c oxidase subunit 7A2, mitochondrial precursor [Mus musculus]	12.05	1	1	1	4	0.582	0.514	0.72	0.499
6755534	solute carrier family 12 member 7 [Mus musculus]	12	6	2	12	64	0.56	0.65	1.898	1.097
6671497	ATP-binding cassette sub-family D member 1 [Mus musculus]	11.96	1	4	7	41	1.683	1.881	0.944	0.583
568974190	PREDICTED: myosin phosphatase Rho-interacting protein isoform X4 [Mus musculus]	11.89	16	12	28	130	1.802	1.697	0.813	0.823
569011692	PREDICTED: vascular endothelial growth factor D isoform X2 [Mus musculus]	11.83	2	1	2	4	1.826	1.911	1.236	1.618
41462393	fibronectin leucine rich transmembrane protein 2 [Mus musculus]	11.82	1	3	8	23	1.762	2.291	1.249	1.126
22203763	carboxypeptidase E precursor [Mus musculus]	11.76	1	4	7	43	2.77	2.472	1.022	0.89
313151222	ATP-citrate synthase isoform 1 [Mus musculus]	11.72	2	7	12	72	0.653	0.643	0.916	1.36
110625752	coiled-coil domain-containing protein 80 precursor [Mus musculus]	11.7	1	6	9	35	2.714	2.938	1.277	0.498
6678848	multidrug resistance-associated protein 1 [Mus musculus]	11.65	1	11	12	52	1.722	1.585	1.123	0.887
568944739	PREDICTED: RAC-beta serine/threonine-protein kinase isoform X7 [Mus musculus]	11.64	2	3	6	24	0.607	0.616	0.914	1.368
569020430	PREDICTED: lysosomal thioesterase PPT2 isoform X5 [Mus musculus]	11.59	2	3	3	18	1.604	1.679	0.85	0.822
568992544	PREDICTED: ATP-binding cassette sub-family D member 2 isoform X1 [Mus musculus]	11.49	2	4	8	41	0.278	0.105	1.797	1.23
568975514	PREDICTED: ethanolamine-phosphate cytidylyltransferase isoform X3 [Mus musculus]	11.43	4	2	3	9	0.415	0.544	1.271	1.106
594591610	CD302 antigen isoform a precursor [Mus musculus]	11.4	2	2	2	23	1.946	1.964	1.073	0.762
83649709	ataxin-10 [Mus musculus]	11.37	1	4	5	24	0.453	0.601	0.772	1.671
66773165	lysophosphatidic acid phosphatase type 6 precursor [Mus musculus]	11.24	1	3	4	35	0.545	0.501	1.026	1.255
568960675	PREDICTED: acidic leucine-rich nuclear phosphoprotein 32 family member A isoform X1 [Mus musculus]	11.2	3	2	4	23	0.309	0.616	0.87	1.65
58037513	retinol dehydrogenase 12 precursor [Mus musculus]	11.08	1	3	4	27	1.684	1.858	0.566	0.767
116014342	basigin isoform 2 precursor [Mus musculus]	10.99	2	2	2	23	0.627	0.587	1.08	0.927
110347473	apolipoprotein A-IV precursor [Mus musculus]	10.89	1	2	5	16	2.187	1.532	0.629	0.799
569001327	PREDICTED: protein ENL isoform X1 [Mus musculus]	10.89	2	1	4	13	0.386	0.551	2.236	1.704
569007898	PREDICTED: heat shock 70 kDa protein 12A isoform X3 [Mus musculus]	10.81	4	4	6	22	1.71	1.84	0.945	0.863
13385558	NADH dehydrogenase [ubiquinone] 1 beta subcomplex subunit 8, mitochondrial precursor [Mus musculus]	10.75	2	2	2	14	0.417	0.624	0.877	0.557
38348566	H1 histone family, member X [Mus musculus]	10.64	1	1	2	8	0.639	0.527	0.806	0.848
160333729	endonuclease domain-containing 1 protein precursor [Mus musculus]	10.58	1	2	3	23	1.521	1.83	0.776	0.828
31560022	glycogen [starch] synthase, muscle [Mus musculus]	10.43	3	6	6	29	0.493	0.531	1.065	1.042
145301603	growth arrest-specific protein 6 precursor [Mus musculus]	10.39	1	4	6	34	1.752	2.104	1.48	2.272
227908787	mitochondrial ribonuclease P protein 3 precursor [Mus musculus]	10.27	1	5	6	30	1.704	1.662	1.082	0.77
569009383	PREDICTED: motile sperm domain-containing protein 1 isoform X2 [Mus musculus]	10.24	1	1	3	7	2.273	1.521	0.883	0.687
6680704	apolipoprotein C-I precursor [Mus musculus]	10.23	1	1	1	7	0.157	0.079	1.885	0.869
255683328	ATP-binding cassette, sub-family C (CFTR/MRP), member 4 isoform 3 [Mus musculus]	10.16	4	9	11	48	1.744	1.895	1.136	0.792
568933833	PREDICTED: epididymis-specific alpha-mannosidase isoform X1 [Mus musculus]	10.09	2	3	5	36	1.708	1.915	1.114	1.376
118601004	proline dehydrogenase 1, mitochondrial precursor [Mus musculus]	9.68	3	3	5	12	0.597	0.572	0.886	0.253
110347487	cytoplasmic aconitate hydratase [Mus musculus]	9.67	1	4	7	23	0.399	0.499	0.9	1.28
7305579	mitochondrial import inner membrane translocase subunit Tim8 B [Mus musculus]	9.64	1	1	1	5	0.544	0.6	0.525	0.13
569006544	PREDICTED: nebulin-related-anchoring protein isoform X4 [Mus musculus]	9.56	7	1	17	54	1.669	1.603	0.859	0.972
153792766	synemin isoform M [Mus musculus]	9.53	2	5	14	35	1.984	1.801	1.621	0.435
164664482	molybdopterin synthase sulfur carrier subunit isoform Mocs2B [Mus musculus]	9.52	2	1	2	4	0.501	0.621	0.795	1.454
359279954	acidic leucine-rich nuclear phosphoprotein 32 family member E isoform 3 [Mus musculus]	9.49	3	1	1	3	0.638	0.197	0.621	3.736
30794138	protein phosphatase methylesterase 1 [Mus musculus]	9.33	1	1	3	6	0.504	0.472	0.477	2.794
268370173	peroxidasin homolog precursor [Mus musculus]	9.29	3	9	11	50	1.924	1.862	0.98	0.814
21311867	cytochrome c oxidase assembly factor 3 homolog, mitochondrial [Mus musculus]	9.26	1	1	1	3	0.613	0.38	0.515	0.382
20137008	biglycan precursor [Mus musculus]	9.21	2	1	2	18	2.833	2.133	1.231	1.391
160948618	cytochrome P450 2J6 [Mus musculus]	8.98	9	3	4	9	2.005	1.875	0.927	0.603
30520289	fatty acyl-CoA reductase 2 [Mus musculus]	8.96	2	3	4	19	0.383	0.278	0.809	1.211
21312666	protein FAM134C isoform 1 [Mus musculus]	8.8	2	2	2	19	2.813	3.535	0.871	0.919
94400773	NAD(P)H dehydrogenase [quinone] 1 [Mus musculus]	8.76	1	4	4	49	1.507	1.825	0.828	1.458
98985814	retrotransposon-derived protein PEG10 isoform 1 [Mus musculus]	8.75	2	4	6	26	0.294	0.596	0.83	1.296
568928716	PREDICTED: solute carrier family 2, facilitated glucose transporter member 1 isoform X1 [Mus musculus]	8.61	2	3	3	12	0.483	0.222	0.772	0.388
239787090	peroxisomal acyl-coenzyme A oxidase 2 [Mus musculus]	8.52	1	5	6	50	0.502	0.56	0.907	0.44
21450213	alanyl-tRNA editing protein Aarsd1 [Mus musculus]	8.5	2	2	4	11	0.469	0.526	1.118	1.951
21313520	acetoacetyl-CoA synthetase [Mus musculus]	8.48	1	4	5	31	0.513	0.614	1.087	0.973
568899249	PREDICTED: serine protease inhibitor A3G [Mus musculus]	8.43	6	1	3	12	0.587	0.581	1.027	1.1
46048361	semaphorin-3C precursor [Mus musculus]	8.39	1	1	6	36	1.986	2.047	0.954	0.847
569003510	PREDICTED: transcription factor 4 isoform X19 [Mus musculus]	8.35	15	2	3	6	0.416	0.559	1.24	0.917
29788792	microfibrillar-associated protein 3-like isoform a precursor [Mus musculus]	8.31	2	1	2	4	3.393	1.72	1.578	0.654
225543420	rho GTPase-activating protein 1 isoform 2 [Mus musculus]	8.2	3	3	3	30	2.519	1.773	0.923	0.964
118150658	protein NDRG1 [Mus musculus]	8.12	1	1	2	8	0.375	0.581	0.913	1.234
13507712	sphingosine-1-phosphate phosphatase 1 [Mus musculus]	7.91	1	3	3	17	1.592	1.534	0.995	0.817
569010745	PREDICTED: dual specificity protein phosphatase 9 isoform X3 [Mus musculus]	7.8	3	2	3	15	0.576	0.64	0.574	1.361
117606387	nucleoside diphosphate-linked moiety X motif 13 [Mus musculus]	7.67	3	1	2	5	0.575	0.515	1.177	0.687
229094709	transcription elongation factor A protein 1 isoform 3 [Mus musculus]	7.67	3	2	2	16	0.435	0.602	0.981	2.204
568920744	PREDICTED: 25-hydroxycholesterol 7-alpha-hydroxylase isoform X2 [Mus musculus]	7.67	2	2	3	8	0.423	0.382	1.015	1.07
160333722	alpha-1-syntrophin [Mus musculus]	7.62	2	2	4	14	0.665	0.475	0.923	1.116
294862286	adenylate kinase 4, mitochondrial [Mus musculus]	7.62	1	1	2	4	0.335	0.298	0.95	0.808
28461141	transcription initiation factor TFIID subunit 7 [Mus musculus]	7.62	1	1	3	8	0.477	0.55	1.856	1.003
9055220	formin-binding protein 4 [Mus musculus]	7.61	2	4	7	29	0.55	0.66	0.916	1.258
451172117	delta-aminolevulinic acid dehydratase [Mus musculus]	7.58	1	2	2	10	0.535	0.529	0.999	1.67
125660458	zinc transporter 9 [Mus musculus]	7.58	1	3	5	16	0.623	0.539	0.929	0.583
269784713	signal-induced proliferation-associated 1-like protein 1 isoform 1 [Mus musculus]	7.41	3	5	12	45	1.859	1.908	0.841	0.678
18700032	acidic leucine-rich nuclear phosphoprotein 32 family member B [Mus musculus]	7.35	1	1	2	10	0.64	0.608	0.514	2.311
85719299	carcinoembryonic antigen-related cell adhesion molecule 1 isoform 1 precursor [Mus musculus]	7.29	6	3	3	8	1.905	1.627	0.775	1.002
569001993	PREDICTED: progestin and adipoQ receptor family member 4 isoform X1 [Mus musculus]	7.28	2	1	1	3	2.027	1.564	0.729	0.662
568993564	PREDICTED: 5-oxoprolinase isoform X1 [Mus musculus]	7.23	3	3	9	33	0.51	0.298	0.989	1.564
225579025	FCH and double SH3 domains protein 2 isoform 2 [Mus musculus]	7.16	2	2	6	23	1.689	1.941	0.735	1.302
22164784	fatty acid desaturase 1 [Mus musculus]	7.16	1	2	3	7	0.571	0.604	0.984	0.552
568920942	PREDICTED: glycogenin-1 isoform X1 [Mus musculus]	7.11	3	1	2	4	0.592	0.573	1.021	1.383
29243946	threonine synthase-like 1 isoform a [Mus musculus]	7.1	1	4	5	23	1.858	1.547	0.901	0.845
145699091	nesprin-2 [Mus musculus]	6.84	1	5	49	225	0.517	0.658	0.893	0.659
209862915	CD82 antigen [Mus musculus]	6.77	1	1	2	12	0.486	0.659	1.587	0.659
30425054	protein unc-119 homolog B [Mus musculus]	6.77	1	1	1	2	0.209	0.382	0.809	3.62
10946902	sphingomyelin phosphodiesterase 3 [Mus musculus]	6.72	1	1	5	18	8.199	6.259	0.96	0.693
110625886	serine/threonine-protein phosphatase 2A 55 kDa regulatory subunit B alpha isoform isoform 1 [Mus musculus]	6.71	11	2	3	14	0.511	0.659	0.903	1.622
163310771	aldehyde dehydrogenase, dimeric NADP-preferring [Mus musculus]	6.62	3	2	4	19	0.373	0.525	0.987	1.298
568987276	PREDICTED: semaphorin-3G isoform X1 [Mus musculus]	6.59	2	1	3	8	0.359	0.271	1.061	1.609
9789943	dermatopontin precursor [Mus musculus]	6.47	1	1	1	6	0.276	0.398	1.087	1.417
157823795	kinesin-like protein KIF21A isoform 4 [Mus musculus]	6.38	5	1	11	29	0.291	0.244	1.436	1.815
568950211	PREDICTED: protein EMSY isoform X13 [Mus musculus]	6.3	18	1	9	29	0.608	0.62	1.247	0.827
112181182	cytochrome c oxidase subunit 5A, mitochondrial precursor [Mus musculus]	6.16	1	1	1	7	0.587	0.571	0.544	0.441
13384984	UPF0690 protein C1orf52 homolog [Mus musculus]	6.11	1	1	1	4	0.583	0.612	1.32	1.354
6755112	phospholipid transfer protein precursor [Mus musculus]	6.09	1	2	3	14	2.031	1.511	0.802	0.856
9506761	glucosamine 6-phosphate N-acetyltransferase [Mus musculus]	5.98	1	1	1	5	0.467	0.661	1.095	1.445
17978290	structural maintenance of chromosomes protein 1B [Mus musculus]	5.93	1	1	12	65	1.853	1.503	0.766	1.222
299758443	decorin preproprotein [Mus musculus]	5.93	1	1	2	19	0.41	0.404	1.993	0.853
257096074	PQ-loop repeat-containing protein 1 isoform a [Mus musculus]	5.9	3	2	2	8	1.638	1.592	0.962	0.607
575501688	BRCA1-associated protein isoform 3 [Mus musculus]	5.88	2	1	3	12	0.347	0.508	1.776	2.527
52138552	N-acetylated-alpha-linked acidic dipeptidase 2 [Mus musculus]	5.81	4	3	3	9	0.231	0.461	2.033	0.83
124358953	RNA polymerase II elongation factor ELL [Mus musculus]	5.81	1	2	4	10	0.539	0.662	0.898	1.446
114155129	delta(24)-sterol reductase precursor [Mus musculus]	5.81	1	3	3	13	1.846	1.56	0.916	0.352
295317413	WW domain binding protein 1-like isoform 3 [Mus musculus]	5.75	3	1	1	2	1.761	2.032	1.026	0.794
118130771	tyrosine-protein phosphatase non-receptor type 6 isoform a [Mus musculus]	5.71	2	1	4	8	0.209	0.251	1.036	2.11
15808988	eukaryotic translation initiation factor 4H [Mus musculus]	5.65	1	1	1	3	0.511	0.605	0.557	2.088
569018394	PREDICTED: ribulose-phosphate 3-epimerase isoform X4 [Mus musculus]	5.63	3	1	1	7	0.501	0.607	0.929	2.375
33942104	protein-L-isoaspartate O-methyltransferase domain-containing protein 1 [Mus musculus]	5.6	2	1	2	26	0.413	0.478	1.399	0.972
31560112	major facilitator superfamily domain-containing protein 3 [Mus musculus]	5.58	1	2	2	5	1.859	1.946	0.945	0.569
569007418	PREDICTED: protein prune homolog 2 isoform X12 [Mus musculus]	5.49	11	8	13	40	2.062	1.949	0.936	1.756
66841385	xin actin-binding repeat-containing protein 2 isoform 1 [Mus musculus]	5.47	2	2	23	106	2.864	2.287	0.568	0.317
569003077	PREDICTED: cadherin-2 isoform X1 [Mus musculus]	5.41	2	3	4	38	1.77	1.505	1.029	1.019
238550118	PQ-loop repeat-containing protein 3 isoform 2 precursor [Mus musculus]	5.29	2	1	1	3	1.636	1.996	0.61	0.62
547234824	nuclear receptor coactivator 4 isoform b [Mus musculus]	5.28	3	1	4	6	0.523	0.632	1.37	1.03
568905905	PREDICTED: microtubule-associated protein 2 isoform X11 [Mus musculus]	5.2	15	2	9	29	1.986	2.51	0.879	2.968
569011684	PREDICTED: collagen, type IV, alpha 5 isoform X2 [Mus musculus]	5.1	3	3	8	46	2.257	1.968	1.124	1.055
169881247	sin3 histone deacetylase corepressor complex component SDS3 isoform a [Mus musculus]	4.88	2	1	1	3	0.429	0.656	1.261	0.584
6679731	coagulation factor V precursor [Mus musculus]	4.86	1	4	12	40	1.707	2.388	0.554	0.267
568899967	PREDICTED: putative ankyrin repeat domain-containing protein 31 isoform X2 [Mus musculus]	4.8	2	2	11	37	0.434	0.48	1.303	1.471
568917231	PREDICTED: serine incorporator 3 isoform X1 [Mus musculus]	4.8	2	1	2	5	2.168	1.698	0.812	0.888
568921051	PREDICTED: Bardet-Biedl syndrome 7 protein homolog isoform X1 [Mus musculus]	4.76	3	1	4	5	0.635	0.429	0.85	0.342
116812914	guanylate-binding protein 10 [Mus musculus]	4.75	9	1	3	11	0.285	0.333	1.333	0.821
568991685	PREDICTED: ectonucleotide pyrophosphatase/phosphodiesterase family member 2 isoform X6 [Mus musculus]	4.71	9	1	3	6	0.39	0.472	1.208	0.557
31981509	metalloreductase STEAP4 [Mus musculus]	4.68	1	2	2	5	0.386	0.277	2.218	0.587
18485502	gamma-butyrobetaine dioxygenase [Mus musculus]	4.65	1	1	2	7	3.088	15.579	0.485	0.137
22095001	sedoheptulokinase [Mus musculus]	4.62	2	1	2	4	0.616	0.547	0.637	1.921
568932016	PREDICTED: matrix-remodeling-associated protein 8 isoform X1 [Mus musculus]	4.56	2	2	2	10	1.528	2.035	1.323	0.895
568937089	PREDICTED: translation initiation factor eIF-2B subunit alpha isoform X1 [Mus musculus]	4.55	2	1	1	2	0.564	0.641	1.077	1.564
568977750	PREDICTED: dedicator of cytokinesis protein 4 isoform X6 [Mus musculus]	4.38	7	2	8	36	1.742	4.237	1.021	1.062
84370361	nidogen-2 precursor [Mus musculus]	4.35	1	2	5	11	0.191	0.212	1.114	0.909
569004264	PREDICTED: elongator complex protein 2 isoform X1 [Mus musculus]	4.32	2	3	3	18	0.511	0.643	0.843	0.997
569008798	PREDICTED: protein-cysteine N-palmitoyltransferase porcupine isoform X4 [Mus musculus]	4.22	7	1	1	3	3.249	2.664	0.831	1.134
7305235	leukemia inhibitory factor receptor isoform 1 precursor [Mus musculus]	4.21	2	3	5	20	0.493	0.634	1.501	0.808
569004659	PREDICTED: protocadherin-1 isoform X1 [Mus musculus]	4.2	4	3	5	17	2.167	1.882	0.851	0.813
29789020	H-2 class II histocompatibility antigen gamma chain isoform 2 [Mus musculus]	4.19	2	1	1	2	1.632	2.134	1.409	0.514
18087771	protocadherin gamma-A10 precursor [Mus musculus]	4.09	2	1	4	10	1.74	1.734	1.815	1.263
23956410	lengsin [Mus musculus]	4.09	1	1	3	12	0.485	0.389	0.649	2.002
568939548	PREDICTED: coiled-coil domain-containing protein 136 isoform X4 [Mus musculus]	4.08	17	1	5	22	2.317	2.665	1.127	0.948
133922603	calcium/calmodulin-dependent protein kinase kinase 1 [Mus musculus]	3.96	1	1	2	7	1.564	1.606	0.574	1.289
124487439	rho guanine nucleotide exchange factor 17 [Mus musculus]	3.94	1	2	7	14	2.222	1.882	0.99	1.052
306922356	serine/threonine-protein kinase DCLK2 isoform 6 [Mus musculus]	3.89	20	1	2	8	1.874	1.638	1.022	0.828
568928583	PREDICTED: nuclear factor 1 A-type isoform X4 [Mus musculus]	3.89	8	1	2	4	0.326	0.427	1.644	1.34
145207992	exosome complex exonuclease RRP44 [Mus musculus]	3.86	3	3	3	28	0.618	0.651	0.883	1.61
170932556	oxidoreductase NAD-binding domain-containing protein 1 precursor [Mus musculus]	3.86	1	1	1	3	0.537	0.534	1.118	0.815
568933157	PREDICTED: histone-lysine N-methyltransferase 2C isoform X16 [Mus musculus]	3.85	18	2	21	57	0.435	0.494	1.087	0.795
169808427	tissue alpha-L-fucosidase precursor [Mus musculus]	3.76	1	2	2	7	1.625	1.834	0.997	0.899
257467520	PWWP domain-containing protein MUM1L1 [Mus musculus]	3.67	1	1	2	4	0.572	0.469	0.91	3.108
308210768	electrogenic sodium bicarbonate cotransporter 1 isoform c [Mus musculus]	3.55	4	3	5	27	0.277	0.144	1.111	1.016
9507023	geranylgeranyl transferase type-2 subunit alpha [Mus musculus]	3.35	1	2	2	4	0.464	0.556	0.836	1.583
312922385	folate transporter 1 [Mus musculus]	3.32	4	1	2	4	0.645	0.566	0.975	0.87
569002032	PREDICTED: stonin-1 isoform X3 [Mus musculus]	3.28	2	2	2	8	1.503	2.001	1.086	1.177
31981525	prostaglandin G/H synthase 2 precursor [Mus musculus]	3.15	1	1	2	6	2.68	2.269	1.029	1.146
40254507	phosphoglycolate phosphatase [Mus musculus]	3.12	1	1	1	18	0.457	0.656	0.874	2.13
568936761	PREDICTED: acetyl-Coenzyme A carboxylase beta isoform X4 [Mus musculus]	3.07	4	1	9	32	0.509	0.328	1.136	1.083
237874245	multiple epidermal growth factor-like domains protein 8 precursor [Mus musculus]	3.05	1	3	7	24	1.702	1.554	0.955	0.918
299758507	myotonin-protein kinase isoform 3 [Mus musculus]	2.98	9	1	2	4	2.549	2.446	1.272	0.725
31980937	peflin [Mus musculus]	2.91	1	1	1	2	0.465	0.609	1.069	0.713
88853071	ATP-binding cassette sub-family A member 3 [Mus musculus]	2.82	2	2	5	15	3.506	2.799	1.086	0.638
25141335	copine-3 [Mus musculus]	2.81	1	1	2	16	0.581	0.47	1.287	0.956
568912786	PREDICTED: serine/threonine-protein phosphatase 2A activator isoform X1 [Mus musculus]	2.79	2	1	1	8	0.604	0.642	0.877	2.155
74024924	sulfite oxidase, mitochondrial precursor [Mus musculus]	2.75	1	2	2	19	0.628	0.625	0.994	1.037
39930563	VWFA and cache domain-containing protein 1 precursor [Mus musculus]	2.64	1	3	4	10	1.616	1.721	1.432	1.119
401871073	phospholipid-transporting ATPase ID [Mus musculus]	2.61	2	2	2	5	1.628	3.143	0.765	0.386
569000843	PREDICTED: corneodesmosin isoform X1 [Mus musculus]	2.59	4	1	1	4	1.753	1.884	1.103	0.843
109627652	complement factor H precursor [Mus musculus]	2.56	1	1	3	7	3.253	2.004	1.397	1.373
226371696	ethanolamine kinase 1 [Mus musculus]	2.48	1	1	1	8	0.631	0.614	1.018	1.139
17975508	1,4-alpha-glucan-branching enzyme [Mus musculus]	2.42	1	1	2	6	0.384	0.413	0.81	1.929
30519971	atlastin-1 [Mus musculus]	2.33	1	1	1	3	2.016	2.197	0.965	0.902
568973826	PREDICTED: ectonucleotide pyrophosphatase/phosphodiesterase family member 7 isoform X1 [Mus musculus]	2.28	4	1	1	3	0.565	0.575	0.957	0.959
30425290	protein phosphatase 1K, mitochondrial precursor [Mus musculus]	2.15	1	1	1	2	0.37	0.392	0.838	0.144
31980962	WW domain-containing oxidoreductase [Mus musculus]	1.93	1	1	1	2	1.638	1.555	1.062	0.754
39841016	adiponectin receptor protein 2 [Mus musculus]	1.81	1	1	1	5	0.172	0.317	1.643	0.467
40254534	nectin-1 precursor [Mus musculus]	1.75	1	1	1	2	1.589	1.788	1.112	1.234
84794629	zinc finger and BTB domain-containing protein 16 [Mus musculus]	1.49	1	1	1	2	0.601	0.666	1.09	1.446
257153354	signal-induced proliferation-associated protein 1 [Mus musculus]	1.45	1	1	1	2	1.707	3.452	0.639	0.776
119943139	G-protein coupled receptor 64 isoform 4 [Mus musculus]	1.43	20	1	2	3	0.449	0.241	0.762	1.047
568916060	PREDICTED: sialoadhesin isoform X3 [Mus musculus]	1.41	4	2	2	4	0.518	0.331	0.944	0.612
225007621	integrin beta-5 isoform 1 precursor [Mus musculus]	1.38	2	1	1	8	1.684	1.978	1.024	0.773
433809350	armadillo repeat protein deleted in velo-cardio-facial syndrome homolog isoform 4 [Mus musculus]	1.12	4	1	1	2	2.66	2.296	0.897	0.787
568916457	PREDICTED: low-density lipoprotein receptor-related protein 4 isoform X1 [Mus musculus]	0.51	2	1	1	1	2.354	2.959	0.817	0.353

## Sheet: day 9 rescue
cutoff=1.5	day 9 SSAO-/- vs WT & SSAO-/- + sVAP vs SSAO-/-
Accession	Description	Coverage	Proteins	Unique.Peptides	Peptides	PSMs	KO_D6/WT_D6	KO_D9/WT_D9	KO_D6_sSSAO/KO_D6	KO_D9_sSSAO/KO_D9
31982755	vimentin [Mus musculus]	71.67	23	29	32	1120	1.86	1.013	2.036	0.386
13385268	cytochrome b5 [Mus musculus]	71.64	1	6	6	96	1.085	0.911	1.66	0.43
293597569	fructose-bisphosphate aldolase A isoform 2 [Mus musculus]	52.2	4	13	17	216	0.379	0.89	0.523	1.638
14149635	fatty acid-binding protein, adipocyte [Mus musculus]	43.18	4	6	6	104	0.534	0.878	0.389	2.146
6754524	L-lactate dehydrogenase A chain isoform 1 [Mus musculus]	42.17	3	10	12	125	0.457	0.936	0.58	1.838
224922806	glycerol-3-phosphate dehydrogenase, mitochondrial precursor [Mus musculus]	38.1	1	19	22	124	1.811	0.968	2.31	0.564
568942622	PREDICTED: prenylcysteine oxidase isoform X1 [Mus musculus]	38.07	2	13	15	104	1.39	0.933	1.856	0.643
568917955	PREDICTED: sulfide:quinone oxidoreductase, mitochondrial isoform X1 [Mus musculus]	37.11	2	17	17	87	1.107	1.05	1.524	0.64
6679937	glyceraldehyde-3-phosphate dehydrogenase isoform 2 [Mus musculus]	35.44	2	10	12	481	0.374	0.891	0.603	1.558
33468863	metallothionein-2 [Mus musculus]	32.79	1	2	2	14	0.187	1.658	0.606	3.699
7305285	metallothionein-1 [Mus musculus]	32.79	2	2	2	20	0.207	1.226	0.475	4.181
94158950	nucleoside diphosphate-linked moiety X motif 19, mitochondrial precursor [Mus musculus]	32.49	1	5	7	35	1.803	1.048	1.523	0.666
124248481	succinate dehydrogenase assembly factor 3, mitochondrial precursor [Mus musculus]	31.2	1	2	3	11	1.159	1.1	1.926	0.577
114326546	polyadenylate-binding protein-interacting protein 2 [Mus musculus]	30.71	2	5	5	45	0.499	0.911	0.563	2.124
13385918	parathymosin [Mus musculus]	30.65	1	2	2	12	0.506	1.04	0.533	1.972
62460366	oligosaccharyltransferase complex subunit OSTC [Mus musculus]	28.71	1	2	3	10	0.494	0.906	0.565	1.969
13384930	peptidyl-prolyl cis-trans isomerase D [Mus musculus]	26.17	1	1	2	10	1.759	0.817	0.645	2.873
13385854	Golgi-associated plant pathogenesis-related protein 1 [Mus musculus]	25.41	3	5	8	30	0.416	0.859	0.604	2.528
47059151	triosephosphate isomerase [Mus musculus]	24.68	1	3	3	42	1.44	1.056	2.665	0.662
226958349	ubiquinone biosynthesis protein COQ9, mitochondrial precursor [Mus musculus]	24.41	1	6	7	143	0.479	0.796	0.511	1.894
33859690	transmembrane emp24 domain-containing protein 3 precursor [Mus musculus]	24.28	1	3	5	77	0.629	1.125	1.749	0.501
281427153	high mobility group protein B2 [Mus musculus]	23.98	1	3	3	16	1.207	1.094	1.544	0.618
6680229	fatty acyl-CoA reductase 1 isoform 2 [Mus musculus]	23.81	1	1	5	22	0.241	1.435	0.406	1.625
551894048	regulator of microtubule dynamics protein 3 [Mus musculus]	23.69	2	8	10	61	2.053	1.1	1.545	0.572
85701644	cytochrome c oxidase assembly protein COX16 homolog, mitochondrial [Mus musculus]	23.19	1	5	9	57	1.383	0.626	1.835	0.584
13384872	heme oxygenase 1 [Mus musculus]	22.64	1	2	3	13	2.186	0.646	1.91	0.573
6754212	glutamine synthetase [Mus musculus]	21.8	1	3	5	97	2.458	0.94	2.282	0.578
31982332	aldose reductase [Mus musculus]	21.72	1	5	6	58	0.75	0.899	0.525	1.888
160707894	anoctamin-10 isoform 1 [Mus musculus]	21.52	1	4	5	50	0.343	0.929	0.584	2.456
30794236	transaldolase [Mus musculus]	20.94	2	8	11	81	1.13	1.121	1.606	0.632
33859640	transketolase [Mus musculus]	20.77	1	7	7	48	0.671	0.803	0.664	1.976
6678359	proteasome activator complex subunit 2 isoform 1 [Mus musculus]	20.71	1	7	9	139	0.517	0.928	0.626	1.685
20137004	NADP-dependent malic enzyme isoform 1 [Mus musculus]	20.08	2	2	5	15	0.242	1.17	0.373	1.535
162139827	PREDICTED: prostacyclin synthase isoform X1 [Mus musculus]	19.76	2	8	8	64	0.609	0.939	0.655	1.805
568915869	H/ACA ribonucleoprotein complex subunit 2 [Mus musculus]	19.59	2	3	6	33	1.866	1.205	2.591	0.646
13386120	PREDICTED: nuclear pore complex protein Nup54 isoform X4 [Mus musculus]	18.95	1	2	2	8	1.285	1.079	1.541	0.385
568935673	paraspeckle component 1 [Mus musculus]	17.89	5	4	5	48	0.722	1.041	0.653	1.54
225543409	ribonuclease H2 subunit C [Mus musculus]	17.59	2	5	8	38	0.789	1.076	0.626	1.961
13386102	cytochrome P450 2E1 [Mus musculus]	17.47	1	1	2	5	0.589	0.984	0.489	1.85
11276065	serine--tRNA ligase, cytoplasmic isoform 2 [Mus musculus]	16.23	1	3	6	18	2.322	0.816	2.121	0.553
326381098	transmembrane protein 97 [Mus musculus]	16.21	2	5	6	20	0.373	0.896	0.565	1.864
19526880	uncharacterized protein C1orf21 homolog [Mus musculus]	15.91	1	1	1	2	0.871	2.22	0.439	1.569
37574070	monoacylglycerol lipase ABHD12 [Mus musculus]	15.7	1	1	2	7	0.519	1.637	0.441	1.649
159110817	protein phosphatase 1 regulatory subunit 11 [Mus musculus]	15.33	3	5	6	32	1.752	0.811	1.589	0.608
18390327	PREDICTED: serpin B8 isoform X2 [Mus musculus]	15.27	1	1	1	2	1.293	3.407	2.113	0.228
568908461	tetratricopeptide repeat protein 9C [Mus musculus]	15.24	2	1	2	21	4.359	0.859	0.5	1.802
110625776	PREDICTED: N-acetyl-D-glucosamine kinase isoform X4 [Mus musculus]	15.2	1	1	3	10	0.884	0.877	2.08	0.627
568942468	PREDICTED: mitochondrial carrier homolog 1 isoform X3 [Mus musculus]	15.18	5	2	3	5	0.437	1.044	0.603	2.776
569001105	PREDICTED: ribonuclease T2 isoform X1 [Mus musculus]	15.05	2	4	5	33	1.039	1.246	2.026	0.575
568998130	PREDICTED: kinesin family member 2A isoform X5 [Mus musculus]	14.79	2	1	2	6	0.374	2.077	2.383	0.447
568984240	SOSS complex subunit B2 [Mus musculus]	14.57	3	1	6	39	0.949	1.444	0.259	3.512
126723205	peptidyl-prolyl cis-trans isomerase FKBP8 isoform b [Mus musculus]	13.64	1	1	2	4	1.114	0.913	1.706	0.362
161484656	thrombospondin-1 precursor [Mus musculus]	13.43	2	4	4	34	1.312	0.998	1.689	0.597
47059073	retinol-binding protein 1 [Mus musculus]	13.41	1	10	13	60	1.33	1.263	2.151	0.586
6755300	PREDICTED: angiomotin-like 1 isoform X5 [Mus musculus]	13.33	1	2	2	6	0.352	0.918	0.612	1.793
568960202	PREDICTED: serine/threonine-protein kinase 4 isoform X1 [Mus musculus]	12.81	4	4	10	38	1.837	0.769	1.893	0.562
568917949	phosphatidylserine synthase 2 [Mus musculus]	12.76	3	1	5	9	0.394	2.313	0.617	2.762
31560497	glucose-6-phosphate isomerase [Mus musculus]	12.68	3	3	3	17	1.277	0.941	1.508	0.653
254553458	SOSS complex subunit C [Mus musculus]	12.54	1	5	8	47	0.42	0.782	0.32	1.678
62526128	protein kish-A precursor [Mus musculus]	12.5	1	1	1	2	0.83	1.458	1.662	0.408
225007607	RPA-interacting protein isoform 4 [Mus musculus]	12.5	1	1	1	3	16.97	0.073	0.287	4.583
356991228	major prion protein precursor [Mus musculus]	12.26	5	1	1	2	0.71	0.813	0.489	3.546
506326231	ATP-binding cassette sub-family D member 1 [Mus musculus]	12.2	1	3	4	39	1.401	1.394	1.864	0.532
6671497	coiled-coil domain-containing protein 80 precursor [Mus musculus]	11.96	1	4	7	41	1.683	0.944	1.881	0.583
110625752	1-acyl-sn-glycerol-3-phosphate acyltransferase epsilon [Mus musculus]	11.7	1	6	9	35	2.714	1.277	2.938	0.498
27229077	ataxin-10 [Mus musculus]	11.51	1	2	3	8	0.555	1.696	2.134	0.573
83649709	dehydrogenase/reductase SDR family member 9 precursor [Mus musculus]	11.37	1	4	5	24	0.453	0.772	0.601	1.671
30425272	hydroxymethylglutaryl-CoA synthase, mitochondrial precursor [Mus musculus]	11.29	1	4	4	33	0.809	1.063	1.568	0.441
31560689	PREDICTED: acidic leucine-rich nuclear phosphoprotein 32 family member A isoform X1 [Mus musculus]	11.22	1	6	6	52	0.893	2.109	0.614	1.729
568960675	R3H and coiled-coil domain-containing protein 1 isoform b [Mus musculus]	11.2	3	2	4	23	0.309	0.87	0.616	1.65
675269466	cysteine sulfinic acid decarboxylase [Mus musculus]	11.07	9	1	5	18	1.082	0.343	0.45	3.422
21450351	PREDICTED: protein ENL isoform X1 [Mus musculus]	10.95	1	4	5	21	0.982	0.783	0.61	1.597
569001327	guanylate binding protein 7 [Mus musculus]	10.89	2	1	4	13	0.386	2.236	0.551	1.704
134032014	keratin, type II cytoskeletal 2 oral [Mus musculus]	10.82	3	3	8	142	1.185	0.852	0.552	1.519
85701680	delta(14)-sterol reductase [Mus musculus]	10.44	15	1	7	37	1.229	1.671	0.649	3.225
117414164	synemin isoform M [Mus musculus]	10.29	1	3	4	17	1.378	1.099	1.619	0.436
153792766	acidic leucine-rich nuclear phosphoprotein 32 family member E isoform 3 [Mus musculus]	9.53	2	5	14	35	1.984	1.621	1.801	0.435
359279954	protein phosphatase methylesterase 1 [Mus musculus]	9.49	3	1	1	3	0.638	0.621	0.197	3.736
30794138	cytochrome P450 2J6 [Mus musculus]	9.33	1	1	3	6	0.504	0.477	0.472	2.794
160948618	PREDICTED: 1-acyl-sn-glycerol-3-phosphate acyltransferase delta isoform X4 [Mus musculus]	8.98	9	3	4	9	2.005	0.927	1.875	0.603
568998288	cytochrome c oxidase subunit 7B, mitochondrial precursor [Mus musculus]	8.82	2	2	2	11	0.948	1.156	1.835	0.653
13384754	alanyl-tRNA editing protein Aarsd1 [Mus musculus]	8.75	1	1	1	5	0.189	1.966	3.685	0.168
21450213	CD2-associated protein [Mus musculus]	8.5	2	2	4	11	0.469	1.118	0.526	1.951
125987599	microfibrillar-associated protein 3-like isoform a precursor [Mus musculus]	8.32	1	1	5	15	1.241	0.988	0.618	1.607
29788792	kinesin heavy chain isoform 5C [Mus musculus]	8.31	2	1	2	4	3.393	1.578	1.72	0.654
45433560	PREDICTED: solute carrier family 25 member 46 isoform X2 [Mus musculus]	8.26	1	4	8	32	1.002	1.156	0.652	3.116
569004381	PREDICTED: neuropeptide S receptor isoform X5 [Mus musculus]	8.2	2	1	2	4	1.469	1.003	1.667	0.627
568959648	PREDICTED: ubiquitin-like domain containing CTD phosphatase 1 isoform X2 [Mus musculus]	7.76	3	1	3	18	1.163	1.179	1.552	0.588
568897689	transcription elongation factor A protein 1 isoform 3 [Mus musculus]	7.74	2	2	2	5	0.738	0.733	0.604	2.073
229094709	vacuolar protein sorting-associated protein 52 homolog [Mus musculus]	7.67	3	2	2	16	0.435	0.981	0.602	2.204
148747162	delta-aminolevulinic acid dehydratase [Mus musculus]	7.61	2	1	5	12	1.25	0.372	4.025	0.43
451172117	chromobox protein homolog 2 [Mus musculus]	7.58	1	2	2	10	0.535	0.999	0.529	1.67
31542346	DCN1-like protein 4 isoform C [Mus musculus]	7.51	4	1	3	8	1.776	1.053	0.66	1.638
300192986	methyltransferase-like protein 8 isoform b [Mus musculus]	7.39	6	1	2	5	0.795	0.878	0.535	1.637
161377431	acidic leucine-rich nuclear phosphoprotein 32 family member B [Mus musculus]	7.37	1	1	2	14	1.187	0.889	2.4	0.385
18700032	PREDICTED: integrin-linked kinase-associated serine/threonine phosphatase 2C isoform X9 [Mus musculus]	7.35	1	1	2	10	0.64	0.514	0.608	2.311
568909541	PREDICTED: progestin and adipoQ receptor family member 4 isoform X1 [Mus musculus]	7.35	7	1	2	6	0.728	0.949	0.611	2.191
569001993	PREDICTED: 5-oxoprolinase isoform X1 [Mus musculus]	7.28	2	1	1	3	2.027	0.729	1.564	0.662
568993564	pre-B-cell leukemia transcription factor 3 isoform PBX3b [Mus musculus]	7.23	3	3	9	33	0.51	0.989	0.298	1.564
594542468	DNA primase small subunit [Mus musculus]	7.12	5	1	2	4	1.512	0.779	0.605	2.58
6679459	protein unc-119 homolog B [Mus musculus]	6.95	1	1	4	27	1.108	1.082	0.52	1.698
30425054	alpha-1-acid glycoprotein 2 precursor [Mus musculus]	6.77	1	1	1	2	0.209	0.809	0.382	3.62
6754950	serine/threonine-protein phosphatase 2A 55 kDa regulatory subunit B alpha isoform isoform 1 [Mus musculus]	6.76	1	1	2	35	1.401	0.98	1.576	0.544
110625886	PREDICTED: semaphorin-3G isoform X1 [Mus musculus]	6.71	11	2	3	14	0.511	0.903	0.659	1.622
568987276	kinesin-like protein KIF21A isoform 4 [Mus musculus]	6.59	2	1	3	8	0.359	1.061	0.271	1.609
157823795	ribosomal RNA-processing protein 8 isoform 2 [Mus musculus]	6.38	5	1	11	29	0.291	1.436	0.244	1.815
20270198	transmembrane and ubiquitin-like domain-containing protein 2 isoform 2 [Mus musculus]	6.35	2	2	2	6	1.195	1.245	1.671	0.574
699964212	endothelin-converting enzyme 1 [Mus musculus]	6.3	2	1	2	6	1.148	1.428	2.26	0.501
40556286	protein SPT2 homolog [Mus musculus]	6.24	2	4	4	54	1.47	0.818	1.601	0.666
51592080	PQ-loop repeat-containing protein 1 isoform a [Mus musculus]	6.16	1	1	5	53	0.499	1.346	2.074	0.369
257096074	BRCA1-associated protein isoform 3 [Mus musculus]	5.9	3	2	2	8	1.638	0.962	1.592	0.607
575501688	delta(24)-sterol reductase precursor [Mus musculus]	5.88	2	1	3	12	0.347	1.776	0.508	2.527
114155129	store-operated calcium entry-associated regulatory factor [Mus musculus]	5.81	1	3	3	13	1.846	0.916	1.56	0.352
158631230	tyrosine-protein phosphatase non-receptor type 6 isoform a [Mus musculus]	5.79	1	1	1	9	0.76	1.389	1.617	0.645
118130771	eukaryotic translation initiation factor 4H [Mus musculus]	5.71	2	1	4	8	0.209	1.036	0.251	2.11
15808988	PREDICTED: ribulose-phosphate 3-epimerase isoform X4 [Mus musculus]	5.65	1	1	1	3	0.511	0.557	0.605	2.088
569018394	major facilitator superfamily domain-containing protein 3 [Mus musculus]	5.63	3	1	1	7	0.501	0.929	0.607	2.375
31560112	cornifin-A [Mus musculus]	5.58	1	2	2	5	1.859	0.945	1.946	0.569
6678115	ceramide synthase 5 [Mus musculus]	5.56	1	1	1	2	1.044	0.732	0.578	1.653
21312638	xin actin-binding repeat-containing protein 2 isoform 1 [Mus musculus]	5.56	1	1	2	6	0.707	0.894	0.546	2.41
66841385	cytochrome c oxidase subunit III [Mus musculus castaneus]	5.47	2	2	23	106	2.864	0.568	2.287	0.317
226453481	PREDICTED: periodic tryptophan protein 2 homolog isoform X2 [Mus musculus]	5.36	2	1	1	2	0.675	1.44	2.179	0.351
568966349	uncharacterized protein LOC100101807 [Mus musculus]	5.35	3	2	2	9	1.28	1.323	1.601	0.387
153945763	PQ-loop repeat-containing protein 3 isoform 2 precursor [Mus musculus]	5.31	1	1	1	5	1.464	0.784	2.161	0.518
238550118	PREDICTED: serine/threonine-protein phosphatase 6 regulatory subunit 2 isoform X15 [Mus musculus]	5.29	2	1	1	3	1.636	0.61	1.996	0.62
568993367	phosphatidylserine synthase 1 [Mus musculus]	5.22	9	1	2	4	0.739	1.06	0.264	3.973
31560651	coagulation factor V precursor [Mus musculus]	5.07	1	2	3	6	0.796	1.214	1.539	0.462
6679731	PREDICTED: phosphatidylserine decarboxylase proenzyme isoform X4 [Mus musculus]	4.86	1	4	12	40	1.707	0.554	2.388	0.267
568934318	lysine-rich coiled-coil protein 1 [Mus musculus]	4.71	3	1	2	10	1.127	1	0.483	2.367
21704142	gamma-butyrobetaine dioxygenase [Mus musculus]	4.69	1	1	1	4	1.133	0.7	2.294	0.37
18485502	sedoheptulokinase [Mus musculus]	4.65	1	1	2	7	3.088	0.485	15.579	0.137
22095001	protein jagged-1 precursor [Mus musculus]	4.62	2	1	2	4	0.616	0.637	0.547	1.921
7305197	uncharacterized protein KIAA0754 [Mus musculus]	4.6	1	2	6	44	1.414	1.082	0.593	2.346
269315858	PREDICTED: translation initiation factor eIF-2B subunit alpha isoform X1 [Mus musculus]	4.57	1	2	6	25	1.23	1.46	3.534	0.481
568937089	pleckstrin [Mus musculus]	4.55	2	1	1	2	0.564	1.077	0.641	1.564
11464971	H-2 class II histocompatibility antigen gamma chain isoform 2 [Mus musculus]	4.29	1	1	2	6	1.405	0.798	2.302	0.311
29789020	zinc finger protein 609 [Mus musculus]	4.19	2	1	1	2	1.632	1.409	2.134	0.514
209447068	indolethylamine N-methyltransferase [Mus musculus]	4.18	2	3	7	25	3.18	1.07	0.352	2.258
6678281	lengsin [Mus musculus]	4.17	1	1	1	2	1	0.941	1.556	0.615
23956410	PREDICTED: peroxisomal membrane protein 11C isoform X2 [Mus musculus]	4.09	1	1	3	12	0.485	0.649	0.389	2.002
568953463	lysosomal-associated transmembrane protein 4A [Mus musculus]	3.93	3	1	1	3	1.632	0.581	0.289	2.328
109689716	exosome complex exonuclease RRP44 [Mus musculus]	3.9	1	1	1	3	1.331	1.183	1.828	0.6
145207992	NAD-dependent protein deacetylase sirtuin-2 isoform 3 [Mus musculus]	3.86	3	3	3	28	0.618	0.883	0.651	1.61
170650634	PREDICTED: neuroligin-1 isoform X7 [Mus musculus]	3.76	3	1	1	5	0.874	1.308	1.617	0.577
568920819	PWWP domain-containing protein MUM1L1 [Mus musculus]	3.75	11	1	4	9	0.97	1.3	2.476	0.569
257467520	PREDICTED: chromosome-associated kinesin KIF4 isoform X1 [Mus musculus]	3.67	1	1	2	4	0.572	0.91	0.469	3.108
569009775	phosphofurin acidic cluster sorting protein 1 [Mus musculus]	3.67	2	1	5	25	1.041	0.811	0.454	1.767
54291704	geranylgeranyl transferase type-2 subunit alpha [Mus musculus]	3.43	1	1	2	39	1.108	1.126	0.445	1.561
9507023	phosphoglycolate phosphatase [Mus musculus]	3.35	1	2	2	4	0.464	0.836	0.556	1.583
40254507	programmed cell death protein 2 [Mus musculus]	3.12	1	1	1	18	0.457	0.874	0.656	2.13
120407033	ATP-binding cassette sub-family A member 3 [Mus musculus]	2.92	1	1	1	2	0.728	1.231	1.974	0.663
88853071	PREDICTED: serine/threonine-protein phosphatase 2A activator isoform X1 [Mus musculus]	2.82	2	2	5	15	3.506	1.086	2.799	0.638
568912786	phospholipid-transporting ATPase ID [Mus musculus]	2.79	2	1	1	8	0.604	0.877	0.642	2.155
401871073	denticleless protein homolog [Mus musculus]	2.61	2	2	2	5	1.628	0.765	3.143	0.386
31982955	1,4-alpha-glucan-branching enzyme [Mus musculus]	2.47	1	2	2	4	1.122	1.016	0.58	1.505
17975508	ribonuclease 3 [Mus musculus]	2.42	1	1	2	6	0.384	0.81	0.413	1.929
194328670	reticulon-3 isoform 5 [Mus musculus]	2.33	2	1	3	10	0.857	1.066	2.317	0.662
407339783	palmitoyl-protein thioesterase 1 precursor [Mus musculus]	2.33	5	1	2	4	0.272	2.304	1.638	0.41
121674797	PREDICTED: E3 ubiquitin-protein ligase RFWD2 isoform X2 [Mus musculus]	2.29	1	1	1	2	1.492	0.761	1.948	0.539
568910891	CREB3 regulatory factor [Mus musculus]	2.24	3	2	2	39	50.902	0.291	0.252	2.695
30794196	PREDICTED: segment polarity protein dishevelled homolog DVL-3 isoform X5 [Mus musculus]	2.19	1	1	1	2	1.035	0.699	0.606	1.625
568994599	PREDICTED: DDB1- and CUL4-associated factor 6 isoform X3 [Mus musculus]	1.96	2	1	1	2	0.889	1.023	0.322	2.539
568911191	PREDICTED: RNA-binding protein 33 isoform X3 [Mus musculus]	1.82	4	1	1	2	1.06	1.124	0.568	4.721
568933236	CD109 antigen precursor [Mus musculus]	1.76	4	1	2	6	0.825	1.097	0.643	2.696
23346525	nuclear receptor coactivator 6 isoform 1 [Mus musculus]	1.73	1	2	3	8	1.283	1.157	1.57	0.641
145587671	desmoglein-4 precursor [Mus musculus]	1.55	1	2	4	10	0.911	1.014	0.623	1.775
31621307	tyrosine-protein kinase SgK223 [Mus musculus]	1.34	4	1	2	4	1.498	2.009	0.541	3.593
161333828	PREDICTED: low-density lipoprotein receptor-related protein 4 isoform X1 [Mus musculus]	0.95	1	1	1	2	1.267	0.952	0.564	5.837
568916457		0.51	2	1	1	1	2.354	0.817	2.959	0.353
