# Supplementary material for: Copper-dependent amino oxidase 3 governs selection of metabolic fuels in adipocytes
Source: PLoS Biol. 2018 Sep 10;16(9):e2006519. doi: 10.1371/journal.pbio.2006519 (PMC6130853; doi:10.1371/journal.pbio.2006519)
Supplement: S1 Data — (XLSX) [file pbio.2006519.s009.xlsx]

## Sheet: Fig1
Numerical values underlying Fig. 1A
Analysis of radioactive 64Cu uptake by non-differentiated (ND) and differentiated (D) 3T3-L1 cells shows an increased uptake upon adipocyte differentiation
	ND	D
	75	156.7
	47.32	133.44
	69.03	148.11
Numerical values underlying Fig. 1B
Changes in the mRNA levels of major Cu-binding proteins as an indirect measure of Cu utilization upon adipocyte differentiation
		ND			D
	PPARγ	1	1	1	77.5696	78.3191	77.2481
	CTR1	1	1	1	4.22366	4.65874	6.64318
	CTR2	1	1	1	12.6108	15.1492	19.3863
	CCS	1	1	1	0.933824	0.857771	0.877613
	SOD1	1	1	1	2.79174	2.52697	3.02513
	ATOX1	1	1	1	1.16156	0.955201	0.927749
	ATP7A	1	1	1	2.4109	2.33036	2.40012
	ATP7B	1	1	1	0.213443	0.0619322	0.0600461
	SOD3	1	1	1	2.33836	2.65749	2.65486
	SSAO	1	1	1	56.9297	60.1274	97.3082
Numerical values underlying Fig. 1C
SSAO activity in differentiated (D) cells compared to non-differentiated (ND) 3T3-L1
	ND	D
	0.124797	1.11311
	0.150078	1.12204
	0.151011	1.09122
Numerical values underlying Fig. 1B
The triglyceride levels in cells treated with BCS (0-100μM) during differentiation (n=4) compared to basal conditions.
	concentration of BCS (μM)	0				10				50				100
	Relative Tg levels	0.936378	1.02686	1.05514	0.98162	1.06645	1.07776	0.958999	1.11735	1.25307	1.12866	1.20218	1.06079	1.32659	1.24176	1.25873	1.10604
Numerical values underlying Fig. 1E
Size distribution of cells differentiated under basal conditions (n=110) and in the presence of 100μM BCS (n=139)
	Cell size (μm2)
	Basal	BCS
	723.047	779.757
	727.447	881.809
	879.569	970.744
	914.197	1046.85
	921.123	1067.7
	932.775	1076.83
	948.215	1108.77
	951.393	1180.63
	954.407	1217.14
	961.455	1232.94
	990.706	1311.61
	1004.64	1330.6
	1015.39	1351.74
	1031.93	1390.36
	1032.75	1407.96
	1033.81	1434.04
	1037.27	1454.24
	1063.79	1456.52
	1064.69	1492.29
	1066.56	1564.81
	1073.57	1583.96
	1079.27	1596.02
	1085.3	1607.91
	1101.07	1634.96
	1107.22	1639.77
	1114.39	1647.18
	1123.92	1777.23
	1126.37	1786.23
	1134.44	1845.91
	1136.64	1937.98
	1148.86	2094.02
	1163.04	2094.95
	1177.01	2095.24
	1182.59	2107.3
	1187.72	2122.37
	1193.47	2197.5
	1213.71	2214.28
	1219.91	2278.32
	1220.97	2333.89
	1242.72	2338.45
	1254.17	2378.95
	1257.06	2382.41
	1261.62	2401.85
	1268.67	2427.84
	1275.68	2476.97
	1277.6	2745.85
	1278.12	2773.55
	1279.88	2802.89
	1322.9	2815.92
	1328.28	2837.92
	1345.3	2841.1
	1394.92	2873.41
	1429.96	2899.24
	1431.43	2939.16
	1449.03	3004.34
	1474.37	3071.44
	1476.89	3073.4
	1479.21	3082.77
	1489.97	3091.49
	1494.94	3129.29
	1511.44	3194.23
	1544.6	3213.95
	1545.46	3228.21
	1554.22	3273.84
	1563.1	3308.22
	1573.81	3343.91
	1578.74	3401.92
	1599.89	3629.9
	1605.59	3748.05
	1609.13	3796
	1610.36	3796.24
	1611.66	3824.39
	1664.87	3839.39
	1666.49	3842.07
	1670.33	3867.49
	1679.29	3933.82
	1692.37	3949.01
	1693.42	4246.09
	1700.07	4315.31
	1701.37	4503.77
	1731.6	4522.59
	1752.54	4622.77
	1761.58	4631.28
	1797.47	4638.37
	1831.41	4737.94
	1832.96	4765.15
	1873.98	4782.55
	1918.23	5051.47
	1938.39	5059.86
	1951.75	5088.99
	1990.95	5183.06
	2019.55	5284.62
	2026.19	5358.24
	2033.72	5359.5
	2039.02	5415.52
	2053.85	5419.27
	2111.94	5501.32
	2139.97	5709.25
	2140.05	5914.09
	2154.39	5957.11
	2175.5	5960.21
	2207.27	6275.86
	2265.57	6345.6
	2311.04	6800.26
	2313.81	7242.41
	2351.49	7603.16
	2410.56	8161.05
	2413.62	8244.4
	2419.45	8389.64
	2496.32
	2498.15
	2555.43
	2631.86
	2700.92
	2736.73
	2738.56
	2771.35
	2796.37
	2808.75
	2824.23
	2847.38
	2899.11
	2905.75
	2912.23
	2926.12
	2981.65
	2989.19
	3193.99
	3244.18
	3405.51
	3461.24
	3780.03
	3781.7
	4011.06
	4036.4
	4135.28
	5249.83
	6475.36
	8553.98

## Sheet: Fig2
Numerical values underlying Fig. 2C
The total Cu levels in undifferentiated WT and ATP7A+/- and ATP7A-/- cells measured using atomic absorption spectroscopy (n=3)
	WT			ATP7A+/-
	3.5587	3.25412	3.42587	2.89761	3.75532	3.2046
Numerical values underlying Fig. 2E
The quantitative analysis of fluorescence intensity in the perinuclear region containing bright Cu puncta in WT and ATP7A+/- cells ( n=8, 3 respectively)
	WT	ATP7A+/-
	0.181209	0.199611
	0.15215	0.182954
	0.148751	0.174536
	0.151183
	0.135243
	0.145719
	0.167234
	0.130187
Numerical values underlying Fig. 2H
Relative triglyceride levels for WT ( n=3) and ATP7A+/- adipocytes (n=3).
	WT			ATP7A+/-
	0.981487	1.0221	0.996415	1.30743	1.31062	1.44119
Numerical values underlying Fig. 2G
(G) Distribution of cell sizesfor WT (n=98) and ATP7A+/- adipocytes (n=101)
	Cell size (μm2)
	WT	ATP7a+/-
	661.449	1613.29
	725.899	1642.17
	747.735	1671.95
	805.626	1725.93
	823.918	1756.08
	840.255	1811.28
	870.688	1832.43
	876.269	1856.91
	942.063	1881.8
	1047.29	1894.15
	1080.41	1901.97
	1097.28	1973.47
	1116.27	1987.4
	1142.5	1990.21
	1171.51	2008.06
	1178.52	2025.25
	1197.74	2033.72
	1235.96	2059.84
	1262.44	2069.57
	1302.85	2075.44
	1304.08	2084.57
	1324.24	2096.66
	1329.74	2108.72
	1331.49	2155.41
	1360.3	2164.01
	1367.43	2171.91
	1382.09	2202.55
	1388.41	2299.51
	1391.46	2335.77
	1391.83	2381.15
	1393.3	2383.76
	1394.92	2411.46
	1401.85	2452.93
	1402.67	2485.93
	1407.96	2497.58
	1413.46	2502.96
	1415.13	2532.38
	1454.73	2533.03
	1466.67	2533.92
	1484.76	2534.49
	1525.29	2563.95
	1532.62	2565.99
	1533.11	2617.16
	1539.59	2699.12
	1556.7	2708.78
	1578.42	2724.3
	1585.38	2792.78
	1586.24	2824.23
	1602.9	2828.15
	1613.29	2837.47
	1626.73	2856.01
	1633.5	2872.96
	1710.09	2884.37
	1718.4	2899.64
	1729.03	2915.94
	1732.45	2926.65
	1748.5	2942.09
	1792.54	2974.97
	1818.62	2980.14
	1857.73	2987.07
	1892.93	3009.68
	1916.03	3042.27
	1929.22	3045.29
	1950.61	3065.25
	1985.45	3065.25
	1990.95	3085.42
	2040.81	3099.31
	2061.26	3170.44
	2077.72	3181.28
	2098.25	3244.91
	2145.68	3245.48
	2153.66	3307.73
	2175.5	3349.41
	2195.87	3389.74
	2198.15	3416.02
	2211.55	3442.99
	2226.34	3483.69
	2281.34	3489.47
	2303.58	3504.91
	2336.34	3541.09
	2499.78	3548.42
	2573.77	3602.04
	2581.26	3620.61
	2585.13	3625.87
	2611	3700.91
	2773.07	3714.15
	2889.58	3775.99
	2903.59	3788.79
	3187.71	4132.67
	3325.45	4153.98
	3622.08	4273.34
	3694.76	4291.92
	3924.04	4294.45
	3942.29	4650.67
	4145.18	4793.26
	4161.31	4811.51
	5038.64	5309.72
	5215.77	5367.2
		5799.37
		5981.07
		6273.9

## Sheet: Fig3
Numerical values underlying Fig. 3A
Copper limitation with 10μM TTM for 48h decreases the SSAO activity (n=3).
	Basal			TTM
	0.933606	1.10155	1.23001	0.371327	0.36342	0.371478
Numerical values underlying Fig. 3B
SSAO activity in the epididymal adipose tissue from 13-week-old male rats fed with Cu-adequate or low Cu diet for 8 weeks (n=7)
	Ctrl	Low Cu
	6.07655	4.76345
	7.8531	5.26552
	6.77172	6.41448
	6.198	5.45862
	5.778	3.958
	7.458	4.574
	5.67103	4.854
Numerical values underlying Fig. 3C
Down-regulation of ATP7A in ATP7A+/- adipocytes causes a decrease in SSAO activity (n=4).
	WT	Atp7a+/-
	0.886	0.459
	1.131	0.466
	0.928	0.508
	1.019	0.452

## Sheet: Fig4
Numerical values underlying Fig. 4B
The SSAO activity in WT and SSAO-/- adipocytes (n=4)
	WT	SSAO-/-
	0.886	0.025
	1.131	0.018
	0.928	0.032
	1.019	0.011
Numerical values underlying Fig. 4F									Numerical values underlying Fig. 4G
Relative triglyceride levels for the WT (n=3) and SSAO-/- (n=3) adipocytes									(G) The size distribution and (I) triglyceride levels for SSAO-/- cells in the basal medium (n=178), after treatment with the 0.6 μg/ml recombinant soluble SSAO (sSSAO) (n = 150; n=3), or 1 μg/ml sSSAO (n= 184; n=3).
	WT			SSAO-/-					Basal			sSSAO
	0.974939	1.0477	0.977362	1.18247	1.1248	1.3313			1.05138	0.996978	0.951646	0.860982	0.833783	0.91538
Numerical values underlying Fig. 4E									Numerical values underlying Fig. 4I
The size distribution for the WT (n=133) and SSAO-/- (n=139) adipocytes									The size distribution for SSAO-/- cells in the basal medium (n=178), after treatment with the 0.6 μg/ml recombinant soluble SSAO (sSSAO) (n = 150), or 1 μg/ml sSSAO (n= 184).
		Cell size (μm2)							Cell size (μm2)
		WT	SSAO-/-						Basal	sSSAO
		723.047	1589.74							0.6 μg/ml	1 μg/ml
		727.447	1651.67						9703.57	7957.27	6186.97
		879.569	1681.24						9105.15	7737.48	5768.57
		914.197	1912.64						8860.38	7467.82	5703.35
		921.123	1938.39						8054.47	7200.77	5287.39
		932.775	1975.87						7634.77	6847.68	5178.66
		948.215	1980.27						7355.13	5799.25	5133.19
		951.393	2039.1						7135.55	5752.11	4927.78
		954.407	2041.55						6487.22	5475.41	4399.27
		961.455	2051						6354.36	5460.25	4389.45
		990.706	2108.03						6295.5	5438.25	4374.62
		1004.64	2126						6039.24	5406.96	4371.36
		1015.39	2158.55						6029.63	5363.29	4232.28
		1031.93	2167.06						5882.93	5265.35	4189.18
		1032.75	2253.35						5835.71	5230.97	4172.39
		1033.81	2308.8						5788.94	5169.37	4149.49
		1037.27	2336.58						5771.54	5003.15	4148.27
		1063.79	2338.78						5591.03	4778.35	4101.14
		1064.69	2338.82						5555.26	4761.4	4037.38
		1066.56	2422.62						5501.56	4733.38	3868.51
		1073.57	2470.78						5430.31	4702.86	3568.75
		1079.27	2476.97						5375.6	4664.44	3539.5
		1085.3	2482.63						5345.49	4565.28	3480.79
		1101.07	2551.2						5268.77	4296.24	3422.13
		1107.22	2584.24						5201.8	4271.18	3393.98
		1114.39	2607.74						5152.5	4175	3373.24
		1123.92	2631.01						5148.59	4046.42	3293.39
		1126.37	2631.78						5121.58	4012.32	3287.85
		1134.44	2654.15						4763.28	3966.13	3239.13
		1136.64	2679.53						4719.93	3861.51	3148.36
		1148.86	2680.06						4621.1	3850.47	3147.38
		1163.04	2696.92						4578.24	3842.4	3135.04
		1177.01	2772.41						4485.92	3827.57	3129.78
		1182.59	2839.06						4435.08	3691.83	3102.57
		1187.72	2867.26						4377.27	3665.55	3059.06
		1193.47	2906.36						4368.23	3664.53	3047.89
		1213.71	2955.01						4334.98	3609.21	3026.71
		1219.91	2960.96						4248.78	3598.61	2977.25
		1220.97	3011.47						4209.22	3568.79	2950.12
		1242.72	3035.92						4206.08	3526.1	2942.05
		1254.17	3052.78						4178.66	3521.94	2940.1
		1257.06	3057.43						4171.58	3516.44	2929.99
		1261.62	3075.19						4162.78	3481.69	2921.85
		1268.67	3144.28						4107.98	3461.24	2906.24
		1275.68	3178.34						4104.44	3459.04	2900.99
		1277.6	3187.14						4083.33	3433.54	2855.69
		1278.12	3187.71						4052.94	3418.95	2845.09
		1279.88	3229.88						4015.62	3378.95	2781.82
		1322.9	3233.3						4014.16	3368.35	2781.82
		1328.28	3236.89						3992.04	3332.79	2768.26
		1345.3	3239.33						3927.95	3328.26	2751.07
		1394.92	3244.79						3914.92	3325.98	2724.67
		1429.96	3255.26						3889.49	3287.2	2632.19
		1431.43	3260.35						3878.21	3238.8	2616.95
		1449.03	3302.19						3870.8	3215.82	2593.97
		1474.37	3369.82						3863.91	3185.84	2587.37
		1476.89	3376.5						3852.83	3108.27	2579.14
		1479.21	3387.91						3816.77	3100.61	2549.97
		1489.97	3389.7						3780.47	3092.14	2538.98
		1494.94	3479.08						3762.92	2956.72	2522.39
		1511.44	3497.91						3754.93	2955.29	2507.93
		1544.6	3499.7						3739.08	2864.81	2496.2
		1545.46	3528.87						3739.08	2857.48	2454.97
		1554.22	3540.64						3705.43	2851.61	2452.69
		1563.1	3540.64						3691.99	2842.08	2439.53
		1573.81	3554.21						3652.23	2824.72	2414.72
		1578.74	3568.79						3651.98	2824.68	2406.82
		1599.89	3592.87						3574.9	2798	2380.5
		1605.59	3624.85						3567	2749.93	2379.24
		1609.13	3659.07						3512.49	2736.07	2363.59
		1610.36	3708.37						3507.68	2732.45	2325.34
		1611.66	3732.97						3438.91	2696.96	2321.91
		1664.87	3747.56						3430.93	2693.7	2316.21
		1666.49	3831.2						3417.49	2686.21	2313.2
		1670.33	3877.27						3413	2591.69	2307.45
		1679.29	3884.93						3407.46	2578.82	2307.29
		1692.37	3905.79						3398.5	2566.39	2287.29
		1693.42	3921.19						3383.75	2557.47	2283.66
		1700.07	3931.86						3349.45	2555.92	2276.2
		1701.37	3932.03						3302.89	2551.93	2271.48
		1731.6	3948.28						3251.63	2499.78	2262.52
		1752.54	3948.85						3230.49	2474.44	2256.16
		1761.58	3960.54						3172.8	2473.06	2244.06
		1797.47	3990.04						3163.64	2460.72	2243.94
		1831.41	3997.54						3162.78	2401.85	2242.31
		1832.96	4077.39						3126.97	2389.71	2239.21
		1873.98	4110.18						3125.3	2386.85	2237.01
		1918.23	4146.89						3109.37	2384.08	2231.23
		1938.39	4170.44						3069.12	2366.57	2219.98
		1951.75	4173.9						3038.36	2344	2203.85
		1990.95	4192.96						3022.88	2342.73	2173.46
		2019.55	4279.49						3018.56	2333	2172.56
		2026.19	4280.11						3006.71	2314.42	2160.83
		2033.72	4282.27						2971.71	2306.27	2158.92
		2039.02	4308.38						2971.1	2244.06	2144.94
		2053.85	4328.51						2970.9	2238.07	2142.01
		2111.94	4335.02						2929.34	2199.04	2139.4
		2139.97	4371.77						2928.93	2163.28	2126.61
		2140.05	4432.31						2919.89	2118.46	2124.78
		2154.39	4535.18						2918.71	2117.44	2092.22
		2175.5	4547.56						2910.6	2114.39	2065.13
		2207.27	4560.23						2903.92	2111.94	2049.49
		2265.57	4582.39						2864.61	2105.75	2047.9
		2311.04	4614.9						2846.23	2077.72	2040.44
		2313.81	4671.21						2816.82	2073.44	2012.74
		2351.49	4687.58						2816.57	2015.51	2005.37
		2410.56	4753.83						2779.83	2005.45	1993.96
		2413.62	4908.39						2761.09	1932.28	1979.7
		2419.45	4928.64						2713.26	1881.19	1977.09
		2496.32	4945.55						2705.19	1861.07	1945.24
		2498.15	4945.83						2701.69	1859.85	1942.67
		2555.43	4999						2687.35	1856.99	1939.33
		2631.86	5041.94						2686.21	1845.34	1935.95
		2700.92	5292						2685.8	1817.8	1916.39
		2736.73	5467.71						2614.83	1762.48	1914.44
		2738.56	5571.39						2574.74	1727.44	1911.79
		2771.35	5797.94						2567.57	1662.67	1908.57
		2796.37	6066.21						2561.87	1660.87	1904.17
		2808.75	6074.03						2559.1	1647.84	1901.97
		2824.23	6090.57						2546.06	1640.06	1900.75
		2847.38	6573.46						2536.12	1613.29	1882.17
		2899.11	6632.09						2514.12	1604.41	1869.13
		2905.75	6895.02						2505.24	1583.71	1869.13
		2912.23	7042.25						2503.29	1574.42	1859.07
		2926.12	7149.81						2494.77	1547.29	1839.72
		2981.65	7239.92						2493.84	1538.33	1838.17
		2989.19	7336.19						2441.93	1527.33	1828.39
		3193.99	7482						2441.93	1522.36	1813.61
		3244.18	7675.96						2430.45	1492.94	1786.35
		3405.51	8608.37						2399.28	1482.15	1754.9
		3461.24	9229.97						2396.3	1479.99	1733.15
		3780.03	9325.87						2354.1	1451.8	1730.62
		3781.7							2286.88	1444.79	1699.13
		4011.06							2284.23	1429.96	1688.25
		4036.4							2232.16	1424.62	1684.91
		4135.28							2214.16	1367.51	1676.03
		5249.83							2202.39	1296.34	1653.62
		6475.36							2199.04	1275.6	1646.45
		8553.98							2176.47	1228.5	1632.64
									2173.87	1180.15	1628.08
									2155.94	1173.3	1619.81
									2143.35	1094.51	1606.4
									2141.84	1079.6	1572.79
									2141.28	1076.18	1563.26
									2102.74	1076.18	1546.8
									2094.43	1051.94	1528.27
									2031.36	1043.26	1513.31
									2031.2	985.573	1509.4
									2019.87	938.641	1508.26
									1970.17	832.433	1501.17
									1952.16	779.757	1495.96
									1941.33		1493.76
									1907.27		1472.09
									1907.1		1461.74
									1904.74		1460.11
									1855.28		1459.29
									1836.54		1431.79
									1834.75		1414.19
									1826.77		1405.52
									1807.9		1404.5
									1804.36		1398.18
									1776.25		1396.96
									1763.62		1361.72
									1684.99		1358.18
									1645.56		1281.59
									1598.83		1250.22
									1593.86		1239.06
									1573.61		1212.41
									1557.07		1203.24
									1546.48		1164.18
									1538		1158.07
									1517.96		1149.47
									1481.29		1137.37
									1455.55		1126.37
									1449.03		1121.97
									1391.01		1086.44
									1214.86		1040.57
									885.517		1034.95
									863.68		996.98
											990.38
											937.949
											936.319
											920.919
											898.309
											838.625

## Sheet: Fig6
Numerical values underlying Fig. 4A
The 3H-deoxyglucose uptake by WT and SSAO-/- adipocytes with or without 100 nmol/L insulin (n=4) after 2h fasting in a serum free low glucose medium.
		WT				SSAO-/-
	Basal	0.599986	0.595985	0.577589	0.570464	0.447049	0.493971	0.487645	0.40378
	Insulin	2.18149	2.15315	2.33712	1.97488	1.59755	1.54323	1.43051	1.2496
Numerical values underlying Fig. 4B
The 3H-deoxyglucose uptake by WT and SSAO-/- adipocytes incubated in a regular growth medium without fasting (n=4).
	WT				SSAO-/-
	0.412574	0.334967	0.313305	0.434699	0.176813	0.16076	0.138227	0.185322
Numerical values underlying Fig. 4C
Lipogenesis from 14C-glucose in the WT and SSAO-/- adipocytes, overnight incubation (n=6).
	WT	SSAO-/-
	1.81122	0.919389
	1.66504	1.14244
	1.82839	1.23211
	1.85817	1.00078
	1.77836	1.20263
	2.01424	0.918664
Numerical values underlying Fig. 4D
De novo lipogenesis from 3H-acetate in WT and SSAO-/- adipocytes after 1h, 2.5h and 4h incubation (n=3).
	Time/h	WT			SSAO-/-
	1	82.1307	77.3224	85.2987	38.5142	50.0573	45.3103
	2.5	191.054	178.415	193.442	83.5086	105.656	98.8169
	4	277.305	276.849	286.591	134.36	162.518	143.948
Numerical values underlying Fig. 4G
The levels of sphingomyelin (Sm) and dihydrosphingomyelin (DHSm) in differentiated SSAO-/- adipocytes relative to WT cells.
		Relative SM levels								Relative DHSM levels
		WT			SSAO-/-					WT			SSAO-/-
		1.05834	1.04457	0.897094	1.10805	1.47135	1.3362			1.13806	0.83698	1.02496	1.16088	2.38798	1.5047
		1.0448	1.14069	0.81451	1.06929	1.21209	1.69147			1.17638	0.814579	1.00905	1.29636	1.77994	1.4213
		0.963475	1.27201	0.76452	0.830845	1.20789	1.86097			0.869724	1.31263	0.817643	0.970335	1.20742	1.66929
		0.805092	1.36632	0.828584	1.09031	1.42033	1.48541			0.822704	1.45433	0.722967	0.792085	0.940609	1.61251
		0.968565	1.07719	0.954248	1.01684	1.27305	1.48423
		1.03183	1.19351	0.774659	1.05886	1.29473	1.49316
		1.11425	0.892892	0.992862	1.2069	1.4521	1.51445
		0.959963	1.08208	0.95796	1.06429	1.67236	1.52163
		0.993998	1.12114	0.884857	1.06565	1.31554	1.64902
Numerical values underlying Fig. 4E
Relative triglyceride levels in the WT and SSAO-/- cells treated without and with 2mM oleic acid from day 3 to day 9 of differentiation relative to those levels in WT cells without treatment (n=6).
		Basal						OA
	WT	0.926393	1.01611	0.939374	1.03962	1.0389	1.03962	1.17209	1.33376	1.04297	1.19843	1.14818	1.26359
	SSAO-/-	1.05455	1.26886	1.17995	1.1314	1.18779	1.261	1.84045	1.58685	1.83591	1.70562	1.76776	1.51473
Numerical values underlying Fig. 4F
Bodipy-C12 uptake in WT and SSAO-/- adipocytes after 5, 15, 30, 60 min incubation (n=4).
	Time/min	WT				SSAO-/-
	60	6445.86	5152.56	5760.31	5861.93	10359.5	9251.04	9718.37	12092.5
	30	4768.45	3549.05	3457.65	3626.36	6548.57	6274.21	6512.9	6608.93
	15	3804.8	2918.45	2847.95	2869.34	4970.07	4380.19	4217.41	5487.7
	5	2524.62	2475.51	2337.92	2063.7	3491.26	3507.72	3448.28	3467.48
Numerical values underlying Fig. 4G
Single cell Bodipy-C12 uptake in WT (n=4) and SSAO-/- (n=3) adipocytes in 10min.
	Time/5s	WT				SSAO-/-
	1	7.1	6.886	6.721	6.778	7.655	7.182	6.724
	2	7.172	6.894	6.788	6.796	7.699	7.171	6.758
	3	7.21	6.989	6.78	6.838	7.69	7.185	6.75
	4	7.237	6.993	6.817	6.8	7.795	7.246	6.825
	5	7.306	7.041	6.88	6.875	7.792	7.282	6.799
	6	7.26	7.037	6.859	6.847	7.834	7.317	6.814
	7	7.312	7.022	6.872	6.827	7.871	7.333	6.89
	8	7.35	7.104	6.885	6.902	7.907	7.384	6.89
	9	7.377	7.102	6.915	6.881	7.904	7.378	6.894
	10	7.428	7.125	6.962	6.885	7.928	7.421	6.962
	11	7.482	7.188	6.951	6.926	7.974	7.43	6.951
	12	7.462	7.213	6.966	6.897	8.03	7.495	7.021
	13	7.541	7.237	6.977	6.933	8.028	7.483	6.992
	14	7.54	7.239	7.049	6.877	8.073	7.539	7.035
	15	7.543	7.259	7.024	6.915	8.127	7.594	7.087
	16	7.6	7.249	7.089	6.925	8.163	7.642	7.135
	17	7.592	7.303	7.126	6.906	8.18	7.662	7.161
	18	7.659	7.313	7.195	6.928	8.218	7.708	7.181
	19	7.7	7.327	7.216	6.888	8.273	7.732	7.226
	20	7.762	7.361	7.29	6.908	8.254	7.69	7.262
	21	7.818	7.408	7.289	6.932	8.313	7.772	7.334
	22	7.836	7.398	7.322	6.908	8.369	7.827	7.389
	23	7.762	7.359	7.283	6.811	8.396	7.841	7.383
	24	7.802	7.377	7.303	6.801	8.435	7.869	7.407
	25	7.884	7.409	7.356	6.81	8.472	7.941	7.415
	26	7.912	7.461	7.436	6.794	8.505	7.994	7.476
	27	7.979	7.435	7.388	6.787	8.571	8.015	7.558
	28	8.017	7.497	7.484	6.855	8.596	8.064	7.585
	29	8.096	7.602	7.563	6.895	8.648	8.098	7.633
	30	8.155	7.624	7.635	6.939	8.757	8.172	7.744
	31	8.15	7.624	7.633	6.936	8.742	8.18	7.705
	32	8.275	7.693	7.695	7.004	8.785	8.15	7.814
	33	8.398	7.823	7.796	7.073	8.865	8.282	7.88
	34	8.364	7.83	7.787	7.078	8.829	8.22	7.888
	35	8.454	7.888	7.783	7.125	8.944	8.325	7.919
	36	8.524	7.951	7.805	7.166	8.929	8.327	7.941
	37	8.539	7.904	7.814	7.17	8.991	8.379	8.025
	38	8.613	8.001	7.948	7.204	9.057	8.448	8.004
	39	8.662	8.074	7.919	7.257	9.055	8.459	8.01
	40	8.688	8.109	7.955	7.306	9.07	8.48	8.084
	41	8.812	8.166	8.072	7.316	9.051	8.494	8.094
	42	8.889	8.262	8.132	7.326	9.111	8.526	8.165
	43	8.882	8.231	8.178	7.307	9.111	8.516	8.152
	44	8.928	8.297	8.256	7.329	9.273	8.667	8.274
	45	9.023	8.341	8.316	7.345	9.347	8.745	8.299
	46	9.109	8.355	8.373	7.373	9.447	8.836	8.444
	47	9.093	8.349	8.414	7.377	9.464	8.865	8.407
	48	9.091	8.432	8.395	7.363	9.576	8.954	8.51
	49	9.116	8.484	8.38	7.391	9.556	8.961	8.534
	50	9.3	8.565	8.525	7.472	9.627	9.031	8.514
	51	9.298	8.585	8.507	7.437	9.694	9.052	8.617
	52	9.355	8.58	8.556	7.444	9.82	9.177	8.724
	53	9.402	8.588	8.619	7.456	9.86	9.186	8.665
	54	9.329	8.577	8.62	7.406	9.846	9.208	8.741
	55	9.481	8.653	8.725	7.462	9.916	9.227	8.91
	56	9.471	8.648	8.638	7.531	9.926	9.217	8.888
	57	9.478	8.657	8.692	7.492	9.937	9.32	8.865
	58	9.592	8.778	8.744	7.557	10.079	9.428	8.992
	59	9.523	8.751	8.692	7.526	10.082	9.39	9.167
	60	9.553	8.749	8.666	7.551	10.107	9.415	9.22
	61	9.489	8.753	8.691	7.561	10.217	9.519	9.247
	62	9.53	8.784	8.661	7.596	10.282	9.564	9.315
	63	9.646	8.808	8.691	7.655	10.262	9.548	9.334
	64	9.66	8.858	8.77	7.652	10.442	9.784	9.346
	65	9.704	8.89	8.851	7.619	10.373	9.678	9.468
	66	9.741	8.887	8.761	7.614	10.459	9.744	9.453
	67	9.723	8.91	8.796	7.665	10.529	9.818	9.573
	68	9.819	8.939	8.862	7.674	10.635	9.897	9.614
	69	9.886	9.055	8.875	7.749	10.617	9.91	9.617
	70	9.998	9.12	8.982	7.769	10.651	9.923	9.536
	71	9.926	9.073	8.922	7.786	10.658	9.949	9.528
	72	9.925	9.113	8.949	7.751	10.729	10.03	9.625
	73	9.943	9.189	8.954	7.775	10.825	10.131	9.628
	74	10.041	9.219	8.984	7.838	10.88	10.224	9.687
	75	10.135	9.287	9.077	7.881	10.886	10.2	9.811
	76	10.139	9.23	9.077	7.815	10.916	10.181	9.94
	77	10.15	9.278	9.118	7.852	10.977	10.251	10.103
	78	10.15	9.272	9.094	7.872	10.985	10.241	10.084
	79	10.142	9.304	9.125	7.821	11.101	10.332	10.072
	80	10.262	9.391	9.264	7.884	11.097	10.366	10.103
	81	10.21	9.314	9.227	7.849	11.186	10.416	10.305
	82	10.223	9.31	9.222	7.847	11.157	10.35	10.291
	83	10.336	9.376	9.306	7.902	11.127	10.372	10.204
	84	10.355	9.334	9.292	7.799	11.178	10.426	10.308
	85	10.344	9.405	9.391	7.851	11.359	10.578	10.371
	86	10.389	9.392	9.378	7.873	11.442	10.599	10.518
	87	10.385	9.383	9.383	7.848	11.465	10.644	10.437
	88	10.384	9.406	9.373	7.905	11.477	10.685	10.469
	89	10.515	9.425	9.41	7.925	11.524	10.705	10.449
	90	10.461	9.483	9.37	7.902	11.575	10.72	10.469
	91	10.471	9.473	9.477	7.92	11.636	10.801	10.516
	92	10.619	9.58	9.466	8.007	11.698	10.861	10.471
	93	10.732	9.647	9.604	8.014	11.658	10.856	10.549
	94	10.652	9.617	9.544	8.014	11.73	10.935	10.618
	95	10.723	9.673	9.574	8.042	11.705	10.922	10.64
	96	10.786	9.7	9.615	8.096	11.8	11.019	10.702
	97	10.827	9.72	9.722	8.094	11.906	11.103	10.901
	98	10.89	9.79	9.764	8.08	11.953	11.167	10.738
	99	10.825	9.725	9.732	8.063	11.986	11.129	10.95
	100	10.915	9.737	9.807	8.061	12.006	11.187	10.866
	101	10.951	9.805	9.815	8.085	12.062	11.286	10.905
	102	11.077	9.834	9.864	8.077	12.237	11.413	11.006
	103	11.045	9.865	9.867	8.137	12.186	11.45	10.951
	104	11.029	9.852	9.772	8.164	12.258	11.431	11.065
	105	11.063	9.891	9.876	8.193	12.312	11.533	11.134
	106	11.168	9.922	10.001	8.189	12.332	11.471	11.096
	107	11.117	9.864	10.012	8.141	12.43	11.576	11.176
	108	11.187	9.9	10.118	8.112	12.475	11.645	11.217
	109	11.241	9.962	10.102	8.136	12.478	11.708	11.201
	110	11.259	9.97	10.171	8.128	12.467	11.637	11.119
	111	11.343	10.029	10.194	8.141	12.497	11.724	11.183
	112	11.291	9.981	10.198	8.122	12.547	11.75	11.098
	113	11.383	10.072	10.267	8.202	12.552	11.718	11.131
	114	11.438	10.048	10.198	8.144	12.63	11.759	11.169
	115	11.406	10.127	10.297	8.207	12.562	11.745	11.248
	116	11.489	10.117	10.335	8.174	12.871	11.987	11.457
	117	11.508	10.187	10.306	8.221	12.997	12.107	11.451

## Sheet: S2Fig
Numerical values underlying S2 Fig.
Relative mRNA levels of SSAO and ATP7A in adipocytes in basal medium and in TTM (n = 3), normalized to basal condition.
		Basal			TTM
	SSAO	0.914705	1.05743	1.03388	0.926691	0.952038	0.894131
	ATP7A	1.00603	0.991828	1.0022	1.0716	0.989523	0.99312
The mRNA levels of SSAO and ATP7A in the WT and ATP7A+/- adipocytes (n = 3)
		WT			ATP7A+/-
	ATP7A	0.904059	1.11652	0.990689	0.482489	0.435361	0.430532
	SSAO	1.12164	0.767051	1.16231	0.775127	0.956088	0.934168

## Sheet: S4Fig
Numerical values underlying S4 Fig.
Relative triglyceride levels in adipocytes grown in the basal medium (n=3), or in the same medium supplemented with 1 μg/ml recombinant soluble SSAO (sSSAO) (n=3) from day 0 to day 8.
	Basal			sSSAO
	0.99505	1.12871	0.876244	1.26308	1.02615	0.926018
Cells size distribution in adipocytes grown in the basal medium (n=113), or in the same medium supplemented with 1 μg/ml recombinant soluble SSAO (sSSAO) (n = 103) from day 0 to day 8.
	Cell size (μm2)
	Basal	sSSAO
	2126.04	1919
	2439.53	2285.37
	2582.24	2551.2
	2593.57	2740.15
	2717.66	2807.25
	2804.92	2836.09
	2886.28	2898.3
	3018.81	3071.85
	3110.06	3171.95
	3151.45	3189.87
	3296.24	3268.54
	3310.18	3328.14
	3316.04	3349.45
	3374.87	3366.15
	3398.5	3413.25
	3504.75	3433.13
	3643.92	3455.21
	3720.1	3456.59
	3749.68	3506.22
	3798.97	3558.69
	3914.92	3664.45
	3922.74	3678.3
	4086.88	3691.99
	4094.33	3707.96
	4112.91	3731.1
	4150.19	3803.66
	4163.59	3804.27
	4184.33	3805.9
	4195	3827.73
	4206.2	3885.22
	4259	3893.53
	4284.02	3924.08
	4350.71	3930.56
	4383.99	3933.17
	4391.73	4003.57
	4392.3	4006.74
	4393.69	4026.71
	4402.49	4032.9
	4455.53	4041.09
	4484.94	4074.37
	4514.97	4139.06
	4527.48	4148.97
	4539.82	4175
	4549.48	4238.55
	4601.46	4271.8
	4702.98	4315.63
	4712.19	4330.13
	4739.61	4334.37
	4741.28	4350.71
	4771.51	4376.09
	4771.59	4407.42
	4789.84	4444.61
	4794.69	4446.73
	4831.48	4452.68
	4835.22	4462.94
	4840.48	4472.31
	4862.27	4484.94
	4888.76	4490.04
	4902.44	4507.15
	4919.07	4602.03
	4941.84	4606.76
	4957.61	4623.26
	4962.41	4632.5
	4996.31	4667.21
	5002.91	4684.45
	5008.04	4691.9
	5025.36	4707.87
	5025.36	4762.14
	5040.35	4773.87
	5108.26	4793.43
	5118.69	4799.54
	5138.86	4804.18
	5150.31	4822.43
	5286.62	4830.91
	5304.3	4856
	5311.15	4884.64
	5371.77	4972.52
	5372.42	4982.5
	5395.23	5007.39
	5453.37	5080.4
	5530.45	5081.86
	5535.86	5162.2
	5545.48	5194.79
	5622.48	5274.97
	5689.33	5274.97
	5708.64	5279.12
	5713.24	5329.72
	5732.07	5404.52
	5775.7	5464.24
	5811.35	5481.15
	6003.39	5522.75
	6063.03	5588.34
	6154.13	5612.29
	6180.37	5619.79
	6205.99	5688.07
	6255.41	5694.75
	6264.33	5786.82
	6352.04	5789.1
	6515.04	5829.84
	6531.38	5831.47
	6701.75	5982.86
	6735.12	6069.1
	6758.71	6273.9
	6837.41	6288.98
	6913.27	6382.07
	6974.67	6385.37
	7063.23	6391.4
	7168.14	6459.27
	7287.83	6475.4
	7294.51	6492.15
	7318.22	6549.96
	7473.65	6626.42
	7477.35	6687.82
	7509.13	6732.8
	7690.99	6890.54
	7716.49	6961.59
	7862.1	7062.05
	7946.18	7073.54
	8044.94	7099.21
	8076.23	7275.94
	8534.3	7817.12
	8724.35	7853.54
	8849.06	8035.81
	8876.15	8151.15
	8876.43	8171.07
	8965	8192.58
	9025.25	8614.97
	9210.54	8658.97
	11239.2	8971.89
	12326.9	9083.64
		9267.49
		9389.34
		9423.57
		9651.22
		9964.75
		10042.3
		10044.8
		10891.5
		11353.5
		11505.7
		11703.7
		11707.1

## Sheet: S5Fig
Numerical values underlying S5 Fig.
Relative triglyceride levels for differentiated SSAO-/- adipocytes in the basal medium ( n=3), or after treatment with 1 μg/ml recombinant soluble SSAO (sSSAO) ( n=3) from day 8 to day 16.
	Basal			sSSAO
	1.06183	0.959373	0.9788	1.05673	1.02245	1.04821
Cell size distribution for differentiated SSAO-/- adipocytes in the basal medium (n=130), or after treatment with 1 μg/ml recombinant soluble SSAO (sSSAO) (n = 142) from day 8 to day 16.
	Cell size (μm2)
	Basal	sSSAO
	457.099	266.926
	483.376	442.595
	584.41	522.567
	700.925	581.721
	735.269	593.577
	739.18	604.984
	789.371	608.406
	791.612	616.554
	795.238	623.316
	800.778	672.693
	806.767	674.974
	817.4	681.981
	827.829	685.648
	833.085	687.359
	855.532	692.737
	869.221	696.648
	873.132	700.763
	879.243	707.851
	880.587	708.055
	884.865	724.636
	896.679	727.977
	904.583	739.18
	925.971	750.465
	927.886	754.905
	936.319	763.868
	954.407	768.757
	957.381	769.124
	958.196	774.053
	972.699	786.479
	975.144	795.238
	982.64	804.119
	987.366	827.178
	990.38	831.659
	990.38	853.903
	997.999	856.266
	1008.96	860.747
	1011.97	864.047
	1011.97	865.799
	1018.08	867.795
	1020.77	868.039
	1021.75	878.998
	1040.9	889.917
	1046.85	898.594
	1049.13	935.463
	1074.96	962.474
	1083.67	962.596
	1083.96	998.569
	1084.57	1015.03
	1085.67	1040.9
	1085.96	1048.64
	1088.56	1076.83
	1091.41	1082.78
	1112.44	1112.19
	1114.15	1118.55
	1117.57	1119.2
	1118.55	1121.97
	1129.91	1127.51
	1153.83	1131.62
	1162.1	1131.62
	1174.08	1131.91
	1177.01	1135.62
	1197.87	1169.39
	1211.47	1197.74
	1225.04	1203.69
	1226.1	1209.23
	1228.5	1213.88
	1235.88	1225.29
	1258.04	1234.17
	1302.61	1239.67
	1312.79	1240.03
	1314.51	1252.09
	1319.88	1264.97
	1324	1265.9
	1333.9	1291.12
	1349.95	1293.48
	1361.44	1296.66
	1363.68	1347.46
	1372.76	1351.17
	1374.35	1436.07
	1410.2	1472.09
	1421.16	1498.53
	1421.49	1500.93
	1422.02	1509.48
	1451.15	1519.42
	1451.15	1539.59
	1481.54	1561.96
	1495.47	1564.52
	1502.88	1643.03
	1509.89	1653.54
	1516.98	1731.6
	1529.53	1745
	1530.1	1751.56
	1595.69	1806.88
	1598.83	1821.8
	1689.23	1889.02
	1704.1	2159.2
	1705.61	2313.36
	1708.62	2314.01
	1720.84	2366.57
	1721.29	2480.07
	1754.09	2593.32
	1792.71	2607.34
	1857.24
	1872.15
	1911.5
	2076.42
	2144.09
	2251.27
	2284.11
	2358.21
	2430.93
	2757.62
	3207.68
