# Supplementary material for: Copper-dependent amino oxidase 3 governs selection of metabolic fuels in adipocytes
Source: PLoS Biol. 2018 Sep 10;16(9):e2006519. doi: 10.1371/journal.pbio.2006519 (PMC6130853; doi:10.1371/journal.pbio.2006519)
Supplement: S2 Data — (XLSX) [file pbio.2006519.s010.xlsx]

## Sheet: description
description
WT_D6/WT_D0	ratio of protein amount between WT at day6 and WT at day 0
WT_D9/WT_D0	ratio of protein amount between WT at day9 and WT at day 0
KO_D6/WT_D0	ratio of protein amount between SSAO-/- at day6 and WT at day 0
KO_D9/WT_D0	ratio of protein amount between SSAO-/- at day9 and WT at day 0
KO_D6_sSSAO/WT_D0	ratio of protein amount between SSAO-/- with soluble SSAO at day6 and WT at day 0
KO_D9_sSSAO/WT_D0	ratio of protein amount between SSAO-/- with soluble SSAO at day9 and WT at day 0

## Sheet: raw data
Accession	Description	ΣCoverage	Σ# Proteins	Σ# Unique Peptides	Σ# Peptides	Σ# PSMs	KO_D6/WT_D0	KO_D6_sSSAO/WT_D0	KO_D9/WT_D0	KO_D9_sSSAO/WT_D0	WT_D6/WT_D0	WT_D9/WT_D0
6753164	[3-methyl-2-oxobutanoate dehydrogenase [lipoamide]] kinase, mitochondrial precursor [Mus musculus]	9.47	1	3	3	22	0.962394	0.923561	0.906607	0.655113	2.44865	3.61491
7305375	[Pyruvate dehydrogenase (acetyl-transferring)] kinase isozyme 4, mitochondrial [Mus musculus]	4.61	1	1	2	5	0.888788	1.44525	0.734686	1.32829	2.0557	2.69378
84794625	[Pyruvate dehydrogenase [acetyl-transferring]]-phosphatase 1, mitochondrial isoform c [Mus musculus]	10.59	4	5	5	24	1.1472	1.24423	1.71109	1.01362	1.1505	1.03821
254281343	1-acyl-sn-glycerol-3-phosphate acyltransferase alpha precursor [Mus musculus]	10.88	1	2	3	37	1.2951	0.958629	1.13804	0.758189	1.99828	1.9708
23956162	1-acyl-sn-glycerol-3-phosphate acyltransferase beta precursor [Mus musculus]	21.94	1	4	4	56	0.997918	1.08867	1.64272	0.678592	7.52425	6.03728
27229077	1-acyl-sn-glycerol-3-phosphate acyltransferase epsilon [Mus musculus]	11.51	1	2	3	8	0.554851	1.69614	2.13444	0.573056	4.79337	2.2625
27229278	1-acyl-sn-glycerol-3-phosphate acyltransferase gamma [Mus musculus]	10.37	1	5	6	44	0.686182	1.0697	0.91332	0.572439	4.74408	4.6756
115529473	1-phosphatidylinositol 3-phosphate 5-kinase [Mus musculus]	5.46	5	4	11	32	1.06388	0.90136	1.02707	1.35845	0.767257	0.620119
31982122	1-phosphatidylinositol 4,5-bisphosphate phosphodiesterase beta-3 isoform b [Mus musculus]	8.43	4	5	10	28	0.826828	0.935	0.947684	1.38002	0.599632	0.458551
652698221	1-phosphatidylinositol 4,5-bisphosphate phosphodiesterase delta-1 isoform 1 [Mus musculus]	6.39	3	3	6	34	0.742085	1.2695	0.875471	1.36189	0.400013	0.363633
41393059	1-phosphatidylinositol 4,5-bisphosphate phosphodiesterase gamma-1 [Mus musculus]	2.69	1	2	3	6	1.25897	0.765955	0.94401	1.14416	0.840996	0.923296
19527270	1,2-dihydroxy-3-keto-5-methylthiopentene dioxygenase [Mus musculus]	15.64	1	2	2	8	0.805046	0.81261	0.846228	1.43963	0.947797	0.765376
17975508	1,4-alpha-glucan-branching enzyme [Mus musculus]	2.42	1	1	2	6	0.383735	0.80971	0.41346	1.92866	3.53305	2.84287
93277108	1,5-anhydro-D-fructose reductase [Mus musculus]	10.63	2	2	3	10	0.838305	1.14587	1.11624	1.35274	0.930551	0.777834
6680309	10 kDa heat shock protein, mitochondrial [Mus musculus]	61.76	1	7	8	176	1.08478	0.970665	0.763203	0.884116	3.08378	4.15697
6755594	116 kDa U5 small nuclear ribonucleoprotein component isoform a [Mus musculus]	10.92	3	4	7	36	1.05475	0.911866	1.02855	0.788562	0.974304	0.977074
58037409	14 kDa phosphohistidine phosphatase [Mus musculus]	9.68	1	1	1	8	0.621195	0.831804	0.784299	1.32216	0.999426	0.621808
31543974	14-3-3 protein beta/alpha [Mus musculus]	37.8	2	3	7	103	0.473055	1.13655	0.850716	1.449	1.18821	0.825786
226874906	14-3-3 protein epsilon [Mus musculus]	47.84	2	9	10	293	1.00098	0.931291	0.958855	1.42055	0.645068	0.585405
6756037	14-3-3 protein eta [Mus musculus]	26.02	2	5	8	57	0.478996	1.09867	0.97463	1.82388	0.292726	0.179332
31543976	14-3-3 protein gamma [Mus musculus]	40.08	2	7	11	125	0.483188	1.12299	0.678462	1.64373	0.883077	0.713466
6756039	14-3-3 protein theta [Mus musculus]	40	2	4	8	104	0.98942	1.02763	1.49598	1.74654	0.51304	0.339337
359385698	14-3-3 protein zeta/delta isoform 1 [Mus musculus]	40	3	6	10	115	0.538865	1.01853	0.755375	1.86792	0.61891	0.411918
16716395	15 kDa selenoprotein precursor [Mus musculus]	9.88	1	1	1	6	0.953794	0.812892	0.849308	0.860448	0.725915	0.800741
254553342	17-beta-hydroxysteroid dehydrogenase 13 isoform 1 precursor [Mus musculus]	16.33	2	2	4	8	1.05163	1.00191	0.807427	1.42494	1.36957	1.20952
124486923	182 kDa tankyrase-1-binding protein [Mus musculus]	14.48	3	16	18	117	0.942057	1.11045	1.18654	1.5064	0.473642	0.311229
240120117	2-amino-3-ketobutyrate coenzyme A ligase, mitochondrial isoform a [Mus musculus]	18.03	2	4	5	13	1.00368	0.975717	0.726002	1.13625	0.986156	1.40993
225703118	2-aminoethanethiol dioxygenase [Mus musculus]	11.33	1	3	3	8	0.972308	0.925254	0.990501	0.902591	1.36604	1.36941
13385992	2-methoxy-6-polyprenyl-1,4-benzoquinol methylase, mitochondrial precursor [Mus musculus]	13.46	1	3	4	11	0.640387	1.12308	0.939	0.76074	5.67774	3.87617
356582489	2-oxoglutarate dehydrogenase, mitochondrial isoform 3 [Mus musculus]	28.54	5	17	22	395	0.953005	1.02163	0.938654	0.681651	4.63604	5.36397
183396774	2-oxoisovalerate dehydrogenase subunit alpha, mitochondrial [Mus musculus]	23.77	2	9	9	87	0.740575	0.992858	0.808415	0.534796	8.36462	9.78944
40353220	2-oxoisovalerate dehydrogenase subunit beta, mitochondrial [Mus musculus]	11.8	4	3	3	76	0.838345	0.899575	0.734094	0.598543	6.49347	9.05256
13385680	2,4-dienoyl-CoA reductase, mitochondrial precursor [Mus musculus]	48.36	1	9	10	289	1.3414	0.904783	1.2363	0.641852	5.3748	6.67216
40538842	2',5'-phosphodiesterase 12 [Mus musculus]	3.95	1	2	2	6	0.700513	1.10351	1.1354	0.88338	1.59238	1.21447
552953854	24-hydroxycholesterol 7-alpha-hydroxylase isoform 2 [Mus musculus]	7.14	3	1	3	6	1.30627	0.9364	1.22968	0.83456	1.35287	0.696949
27754103	26S protease regulatory subunit 10B [Mus musculus]	23.65	1	5	7	47	0.972734	1.10155	1.04368	1.19305	0.768521	0.701218
6679501	26S protease regulatory subunit 4 [Mus musculus]	22.5	1	8	8	65	0.882008	1.25417	1.05092	1.55961	0.705079	0.596661
228008337	26S protease regulatory subunit 6A [Mus musculus]	19.91	1	7	7	37	0.855564	1.15825	0.984523	1.53489	0.823843	0.652439
124248577	26S protease regulatory subunit 6B [Mus musculus]	35.89	1	10	11	71	0.815548	1.14784	1.00271	1.59632	0.756401	0.58927
33859604	26S protease regulatory subunit 7 [Mus musculus]	28.63	1	6	10	41	0.948359	1.09401	0.991733	1.45573	0.707295	0.681819
7110703	26S protease regulatory subunit 8 [Mus musculus]	20.44	1	6	6	106	1.16649	1.0538	0.962489	1.27852	0.876282	0.892454
74315975	26S proteasome non-ATPase regulatory subunit 1 [Mus musculus]	26.13	1	13	17	73	1.05728	1.02267	0.934654	1.51789	0.815518	0.728232
134053905	26S proteasome non-ATPase regulatory subunit 11 [Mus musculus]	13.98	1	4	6	21	0.863119	1.13643	0.925474	1.72422	0.703527	0.546934
13385384	26S proteasome non-ATPase regulatory subunit 12 [Mus musculus]	25.44	1	9	9	95	0.778427	1.15863	1.01921	1.40563	0.850967	0.67938
6755210	26S proteasome non-ATPase regulatory subunit 13 [Mus musculus]	34.57	1	9	9	60	1.10798	0.937664	0.912297	1.50785	0.8404	0.814617
145966883	26S proteasome non-ATPase regulatory subunit 14 [Mus musculus]	19.03	1	5	6	47	0.850561	1.0548	0.99568	1.33713	1.01991	0.713258
19882201	26S proteasome non-ATPase regulatory subunit 2 [Mus musculus]	17.84	1	10	13	78	0.939934	1.09568	1.01489	1.61811	0.692359	0.580989
19705424	26S proteasome non-ATPase regulatory subunit 3 [Mus musculus]	33.02	1	12	15	190	0.925227	1.1493	0.94422	1.46135	0.760795	0.677627
6679505	26S proteasome non-ATPase regulatory subunit 4 isoform 2 [Mus musculus]	18.62	3	4	4	24	0.942588	0.996129	0.958989	1.64829	0.988584	0.720189
134053913	26S proteasome non-ATPase regulatory subunit 5 [Mus musculus]	1.98	1	1	1	2	0.800703	1.08646	0.92322	1.6168	0.535502	0.479755
46049022	26S proteasome non-ATPase regulatory subunit 6 [Mus musculus]	16.45	1	5	7	39	0.815515	1.07081	0.946383	1.6514	0.753056	0.647904
6754724	26S proteasome non-ATPase regulatory subunit 7 [Mus musculus]	18.69	1	3	5	61	0.803258	1.2145	0.941143	1.64287	0.75519	0.638608
156713423	26S proteasome non-ATPase regulatory subunit 8 [Mus musculus]	9.07	1	3	3	22	0.980859	1.08135	0.943734	1.71115	0.79243	0.711511
119508441	26S proteasome non-ATPase regulatory subunit 9 [Mus musculus]	8.11	1	1	2	18	0.814788	0.961497	0.703574	1.75614	0.510264	0.44064
84781781	28 kDa heat- and acid-stable phosphoprotein [Mus musculus]	27.07	1	3	4	57	0.811235	1.17973	0.678928	1.45377	0.429803	0.448927
226246598	28S ribosomal protein S10, mitochondrial isoform 3 [Mus musculus]	25.62	3	3	3	25	0.921064	1.12391	1.18267	0.688632	4.31787	3.86258
48526512	28S ribosomal protein S15, mitochondrial precursor [Mus musculus]	13.57	1	3	5	22	0.958149	0.977662	1.05722	0.76111	2.92716	3.34231
13384844	28S ribosomal protein S16, mitochondrial precursor [Mus musculus]	13.33	1	1	1	6	0.539806	1.32897	1.33901	0.577266	5.53602	3.90661
23956152	28S ribosomal protein S18b, mitochondrial [Mus musculus]	16.14	2	2	4	24	1.00064	0.975078	1.2692	0.771711	3.80635	3.18499
58037129	28S ribosomal protein S18c, mitochondrial [Mus musculus]	18.88	1	1	2	4	1.03	0.975714	1.15734	0.830217	2.05515	1.76162
17505220	28S ribosomal protein S21, mitochondrial [Mus musculus]	8.05	1	1	1	2	0.687578	1.36496	1.28839	0.627407	5.25219	4.20802
13384904	28S ribosomal protein S22, mitochondrial [Mus musculus]	28.97	1	8	9	62	1.08585	0.935508	1.05893	0.810683	2.94784	2.95175
602152737	28S ribosomal protein S23, mitochondrial isoform b [Mus musculus]	19.62	3	2	3	32	1.41617	0.843734	1.06864	0.954868	1.38277	1.5043
31981257	28S ribosomal protein S25, mitochondrial [Mus musculus]	39.18	1	5	5	37	0.955791	0.963322	1.17617	0.690006	3.93886	2.9956
46402169	28S ribosomal protein S26, mitochondrial precursor [Mus musculus]	24	1	3	4	39	1.01075	0.956467	1.05648	0.782713	3.63137	3.39692
50980303	28S ribosomal protein S27, mitochondrial [Mus musculus]	19.52	2	5	7	49	0.772905	1.09603	1.10037	0.753307	4.42633	3.66359
254587936	28S ribosomal protein S28, mitochondrial [Mus musculus]	5.38	1	1	1	14	1.05662	1.00986	1.15353	0.70509	3.7778	3.72653
256985205	28S ribosomal protein S29, mitochondrial isoform 1 [Mus musculus]	15.85	7	3	4	41	1.09102	0.940782	1.14645	0.876492	2.1696	1.94029
29789128	28S ribosomal protein S30, mitochondrial [Mus musculus]	27.83	1	8	9	47	0.891172	1.1197	1.16788	0.757574	3.33093	3.19336
10181116	28S ribosomal protein S31, mitochondrial precursor [Mus musculus]	27.86	1	5	9	110	1.08988	0.945497	1.17157	0.741393	4.10239	3.31984
33859564	28S ribosomal protein S33, mitochondrial isoform 1 [Mus musculus]	10.38	1	1	1	2	2.08524	0.348853	1.30672	1.06654	1.94402	2.01181
13385670	28S ribosomal protein S34, mitochondrial [Mus musculus]	11.01	1	2	2	24	1.0121	0.890195	1.01777	0.74626	2.75471	3.08659
298286543	28S ribosomal protein S36, mitochondrial isoform 2 [Mus musculus]	48	2	4	4	47	0.895764	1.056	0.880894	0.738321	2.78474	3.12644
17157985	28S ribosomal protein S5, mitochondrial [Mus musculus]	16.67	1	4	6	30	1.00827	1.00575	1.06969	0.719351	3.37168	3.32652
23956244	28S ribosomal protein S6, mitochondrial [Mus musculus]	20	1	3	3	25	0.966519	0.842822	1.16902	0.778948	2.75953	2.73919
30794474	28S ribosomal protein S7, mitochondrial precursor [Mus musculus]	9.5	1	2	2	27	1.218	0.900401	1.09294	0.79235	2.62667	2.55976
169790909	28S ribosomal protein S9, mitochondrial precursor [Mus musculus]	23.59	3	6	8	76	0.991051	1.00666	1.07955	0.723313	3.022	2.94414
100817048	3 beta-hydroxysteroid dehydrogenase type 7 isoform b [Mus musculus]	4.68	2	1	1	8	0.712955	1.24223	1.54383	0.739321	1.08831	1.04832
19527294	3-alpha-hydroxysteroid dehydrogenase [Mus musculus]	12.69	1	2	4	24	0.82727	1.58558	0.911548	0.952913	0.139714	0.130331
160358778	3-hydroxy-3-methylglutaryl-coenzyme A reductase [Mus musculus]	4.62	2	3	3	10	1.77549	1.00236	1.21273	0.541199	1.35028	2.90425
61888838	3-hydroxyacyl-CoA dehydrogenase type-2 [Mus musculus]	41.38	1	8	9	115	1.26944	1.00448	1.12644	0.805169	2.9779	3.66048
21704140	3-hydroxyisobutyrate dehydrogenase, mitochondrial precursor [Mus musculus]	40.9	1	9	9	165	1.37746	0.921979	1.34439	0.763313	5.36642	6.0048
22122625	3-hydroxyisobutyryl-CoA hydrolase, mitochondrial precursor [Mus musculus]	40.78	1	14	14	106	1.03293	0.961651	0.888873	0.725702	4.95576	7.56042
18700004	3-ketoacyl-CoA thiolase A, peroxisomal precursor [Mus musculus]	23.35	4	4	5	63	1.0406	0.777215	0.577425	0.570163	6.50395	5.58873
29126205	3-ketoacyl-CoA thiolase, mitochondrial [Mus musculus]	50.38	1	12	13	192	0.977616	1.10937	1.13374	0.792716	4.15404	4.19449
110625780	3-ketodihydrosphingosine reductase precursor [Mus musculus]	4.52	1	1	1	6	1.48049	0.939543	1.36982	0.824574	1.3386	1.65459
58037235	3-oxoacyl-[acyl-carrier-protein] synthase, mitochondrial precursor [Mus musculus]	14.16	1	3	4	39	0.743019	1.11473	0.812923	0.766184	3.02318	3.93426
557786185	3-phosphoinositide-dependent protein kinase 1 isoform C [Mus musculus]	6.77	3	2	3	9	0.482135	1.21968	0.812618	1.17892	0.95198	0.684305
165905605	3'-5' exoribonuclease 1 [Mus musculus]	8.12	1	1	3	10	0.74575	1.5506	1.24389	0.844426	1.02234	0.797247
39652626	3'(2'),5'-bisphosphate nucleotidase 1 [Mus musculus]	10.39	4	2	3	12	0.763762	0.932064	0.827381	1.30797	1.60384	1.5135
84875528	39S ribosomal protein L1, mitochondrial isoform 1 [Mus musculus]	20.54	2	4	5	36	0.962291	0.948543	1.07064	0.720462	3.45837	3.22544
13385658	39S ribosomal protein L10, mitochondrial precursor [Mus musculus]	39.69	2	7	7	49	1.06896	1.03372	1.19095	0.710135	3.85759	3.2318
13384980	39S ribosomal protein L11, mitochondrial [Mus musculus]	14.58	2	2	2	15	1.12174	0.893044	1.0503	0.824748	2.72407	3.26293
22164792	39S ribosomal protein L12, mitochondrial precursor [Mus musculus]	24.38	1	3	3	36	0.721772	0.875993	0.708191	0.711928	5.30894	4.49914
21312936	39S ribosomal protein L13, mitochondrial [Mus musculus]	19.1	1	3	3	36	1.13333	0.997659	1.06209	0.789069	2.66951	2.86169
21312028	39S ribosomal protein L14, mitochondrial precursor [Mus musculus]	13.1	1	1	1	9	1.14447	0.960328	1.11528	0.853335	2.39528	2.05912
295054166	39S ribosomal protein L15, mitochondrial isoform 1 precursor [Mus musculus]	31.19	2	5	6	51	0.956873	1.01192	1.14082	0.757573	3.04311	2.76386
19424352	39S ribosomal protein L16, mitochondrial precursor [Mus musculus]	11.95	1	3	3	27	0.694735	1.12003	1.13952	0.88358	4.78548	2.92661
13384658	39S ribosomal protein L17, mitochondrial precursor [Mus musculus]	9.66	1	2	2	8	0.571072	1.49123	0.847611	0.70281	2.0395	1.80452
13385976	39S ribosomal protein L19, mitochondrial [Mus musculus]	11.3	1	4	4	13	0.946625	0.986038	1.0154	0.767422	2.49314	2.25351
20270194	39S ribosomal protein L20, mitochondrial precursor [Mus musculus]	20.13	1	2	3	6	0.906507	1.1044	1.16551	0.71386	2.91773	2.84729
262263310	39S ribosomal protein L22, mitochondrial precursor [Mus musculus]	7.28	2	1	2	4	1.02395	1.02535	0.960743	0.882861	3.36274	3.55593
153792729	39S ribosomal protein L24, mitochondrial precursor [Mus musculus]	12.04	1	1	3	7	1.04788	1.01727	0.995913	0.798653	3.15023	3.24728
31981470	39S ribosomal protein L3, mitochondrial [Mus musculus]	8.05	1	2	3	16	1.08057	0.944734	1.01695	0.860515	2.86918	2.65711
21312948	39S ribosomal protein L32, mitochondrial [Mus musculus]	17.11	1	1	3	8	0.962892	1.49288	1.39702	0.585992	1.69288	1.71099
16716449	39S ribosomal protein L34, mitochondrial [Mus musculus]	10.87	1	1	1	8	0.807037	1.28342	0.984039	0.658937	2.62121	2.82049
22128625	39S ribosomal protein L37, mitochondrial precursor [Mus musculus]	19.62	1	5	6	37	1.02407	0.823396	1.12903	0.790674	2.61556	2.49192
124430535	39S ribosomal protein L38, mitochondrial precursor [Mus musculus]	12.63	1	3	5	15	1.07129	0.95324	1.07326	0.749758	2.99728	2.98499
364023817	39S ribosomal protein L39, mitochondrial [Mus musculus]	13.1	1	4	5	27	1.08952	0.99861	1.10696	0.730888	2.73518	2.83172
255003746	39S ribosomal protein L40, mitochondrial precursor [Mus musculus]	14.56	1	2	2	12	1.14897	0.885513	1.08577	0.780347	2.71172	2.89373
113461980	39S ribosomal protein L41, mitochondrial precursor [Mus musculus]	19.26	1	2	3	16	1.09009	1.45458	1.2547	0.699556	2.79156	3.26193
13385564	39S ribosomal protein L42, mitochondrial precursor [Mus musculus]	13.38	1	1	2	3	1.30302	0.796767	1.24147	0.734291	2.05524	2.01942
17298676	39S ribosomal protein L43, mitochondrial [Mus musculus]	11.32	1	2	2	24	0.955868	0.977378	0.886553	0.717138	3.07198	2.9394
124487075	39S ribosomal protein L44, mitochondrial precursor [Mus musculus]	4.5	1	1	2	15	0.720889	1.18505	1.1442	0.722451	3.55724	3.39004
13385418	39S ribosomal protein L45, mitochondrial [Mus musculus]	20.59	1	4	6	39	0.839712	1.16627	1.13534	0.70068	2.66046	2.84215
12963643	39S ribosomal protein L46, mitochondrial [Mus musculus]	21.55	1	5	5	34	1.08426	0.914708	1.06285	0.812671	3.06101	3.14401
29826332	39S ribosomal protein L47, mitochondrial [Mus musculus]	12.3	1	3	3	38	1.03902	1.03929	1.00662	0.84152	2.24671	2.81128
30519921	39S ribosomal protein L50, mitochondrial [Mus musculus]	13.84	1	1	1	3	0.61074	1.18014	0.881142	0.603974	4.731	4.20132
21313040	39S ribosomal protein L53, mitochondrial [Mus musculus]	27.12	1	2	3	18	0.802955	1.06086	0.917714	0.684836	4.45514	3.49141
13384682	39S ribosomal protein L54, mitochondrial precursor [Mus musculus]	21.48	1	1	4	19	0.954304	0.961215	0.865326	0.699036	2.85359	3.03652
29789253	39S ribosomal protein L9, mitochondrial [Mus musculus]	21.51	2	3	5	14	0.785086	0.625811	0.927163	0.67807	3.97224	2.84132
283483966	4-aminobutyrate aminotransferase, mitochondrial isoform 2 precursor [Mus musculus]	2.03	2	1	1	2	1.27897	1.08419	1.15849	0.929431	1.30482	1.53076
13385656	4-hydroxy-2-oxoglutarate aldolase, mitochondrial precursor [Mus musculus]	3.12	1	1	1	4	1.53679	0.692229	0.523879	0.991846	1.58594	3.10034
33859486	4-hydroxyphenylpyruvate dioxygenase [Mus musculus]	8.91	1	2	3	6	3.53348	0.368083	0.90493	1.14116	1.26238	1.33363
22122847	4-hydroxyphenylpyruvate dioxygenase-like protein [Mus musculus]	14.29	1	3	5	11	1.79702	1.05825	1.18676	0.859293	4.29617	5.13981
115334671	4-trimethylaminobutyraldehyde dehydrogenase precursor [Mus musculus]	13.9	2	4	7	37	0.708723	1.11152	0.838854	1.16603	2.09158	2.35052
13399310	40S ribosomal protein S10 [Mus musculus]	28.48	1	6	6	130	0.672141	1.06818	0.655447	1.13238	1.00737	0.91145
21426889	40S ribosomal protein S11 [Mus musculus]	24.68	2	4	4	33	0.559381	1.27342	0.773532	0.889254	1.00523	0.859694
40254577	40S ribosomal protein S12 [Mus musculus]	13.64	1	1	1	3	0.381218	1.00198	0.905058	0.851738	1.34591	0.836396
31981100	40S ribosomal protein S14 [Mus musculus]	23.18	3	3	3	11	0.925389	1.0519	0.972708	0.976487	1.2527	1.18214
6677799	40S ribosomal protein S15 [Mus musculus]	13.1	1	1	2	25	0.539528	1.39058	0.703966	1.01175	0.939026	0.794558
24762230	40S ribosomal protein S15a [Mus musculus]	24.62	1	3	4	41	0.726075	1.0365	0.793863	1.00379	0.976001	0.915995
158966704	40S ribosomal protein S16 [Mus musculus]	50.68	2	9	9	57	0.617875	1.10458	0.65955	0.975441	0.952748	0.856968
6677801	40S ribosomal protein S17 [Mus musculus]	31.85	1	2	3	7	0.8109	1.02564	0.852841	1.03769	1.05587	0.831115
6755368	40S ribosomal protein S18 [Mus musculus]	30.26	1	5	6	70	0.748491	1.08206	0.665175	1.09364	0.967401	0.924135
12963511	40S ribosomal protein S19 [Mus musculus]	30.34	1	4	6	35	0.699364	1.05163	0.658504	1.08074	1.0721	1.19982
18087805	40S ribosomal protein S2 [Mus musculus]	9.56	1	2	3	10	0.259448	1.94697	0.724557	0.86423	1.23405	0.910193
13385652	40S ribosomal protein S20 [Mus musculus]	36.13	1	3	4	68	1.36991	1.03835	0.722612	1.09148	0.999722	1.02016
13195604	40S ribosomal protein S23 [Mus musculus]	15.38	1	2	2	33	0.809434	1.09481	0.856653	1.01948	0.864028	0.834403
28372479	40S ribosomal protein S25 [Mus musculus]	28	1	2	4	8	1.03773	0.556896	0.53281	0.604127	1.21339	1.27969
21426821	40S ribosomal protein S28 [Mus musculus]	15.94	1	1	1	6	0.398579	0.83097	0.671931	1.10996	1.57967	0.976967
6755372	40S ribosomal protein S3 [Mus musculus]	30.45	1	5	7	143	0.679369	1.11538	0.730179	1.12047	0.949239	0.860076
254553321	40S ribosomal protein S3a [Mus musculus]	31.82	1	9	9	85	0.597395	1.01771	0.766629	0.955402	1.09989	0.999448
6677805	40S ribosomal protein S4, X isoform [Mus musculus]	34.22	1	8	9	79	0.736366	0.946791	0.746933	0.939624	1.02464	0.983419
254675270	40S ribosomal protein S5 [Mus musculus]	9.31	1	3	3	25	0.574084	1.10831	0.706064	0.945165	0.962607	0.906162
6677809	40S ribosomal protein S6 [Mus musculus]	26.51	1	7	9	68	0.840275	0.941018	0.752636	1.10403	0.981396	0.926132
6755376	40S ribosomal protein S7 [Mus musculus]	15.46	1	3	3	18	0.763476	0.929594	0.777557	1.07964	0.996679	0.946158
6677813	40S ribosomal protein S8 [Mus musculus]	21.15	1	3	4	29	0.524104	0.937164	0.88004	0.837243	1.13769	0.998992
33504483	40S ribosomal protein S9 [Mus musculus]	34.02	2	6	8	46	0.614408	1.09986	0.691111	0.956762	1.11024	0.934635
6755446	45 kDa calcium-binding protein isoform 1 precursor [Mus musculus]	19.39	2	6	6	51	1.41858	0.927013	1.09799	0.956326	0.830671	1.1075
238637279	4F2 cell-surface antigen heavy chain isoform b [Mus musculus]	11.03	3	5	6	29	0.99596	1.01154	0.840074	0.887363	2.19076	2.13348
110626070	5-hydroxyisourate hydrolase [Mus musculus]	13.56	2	1	1	3	1.61719	0.941329	1.16177	1.09035	1.03445	1.0179
117606214	5'-3' exoribonuclease 2 [Mus musculus]	17.67	3	8	13	44	1.06309	1.04336	0.98949	1.10576	1.02003	0.904476
94681061	5'-AMP-activated protein kinase catalytic subunit alpha-1 [Mus musculus]	5.37	3	1	3	7	0.454648	0.673527	0.681498	1.15102	0.870279	0.662364
23956234	5'-AMP-activated protein kinase subunit beta-1 [Mus musculus]	15.19	1	2	3	14	0.793757	0.963434	0.809197	1.16355	0.85154	0.733791
124107596	5'-AMP-activated protein kinase subunit gamma-1 [Mus musculus]	10.61	1	3	3	11	0.653684	0.92247	0.738233	1.39213	0.843248	0.64323
111494223	5'-nucleotidase domain-containing protein 3 [Mus musculus]	6.78	2	4	4	22	0.971394	1.11495	1.18093	0.884213	1.98195	1.76798
7657031	5'(3')-deoxyribonucleotidase, cytosolic type [Mus musculus]	6.5	1	1	1	6	1.30392	0.755528	0.946943	1.53962	0.524093	0.571605
33469019	52 kDa repressor of the inhibitor of the protein kinase [Mus musculus]	2.9	1	1	2	4	0.861722	1.27946	0.76729	1.02539	0.628301	0.829357
6678924	55 kDa erythrocyte membrane protein [Mus musculus]	5.15	1	2	2	11	2.00277	1.05809	1.33798	1.23407	0.346134	0.566758
124486895	6-phosphogluconate dehydrogenase, decarboxylating [Mus musculus]	18.63	3	5	7	47	0.800385	0.86884	0.756296	2.38233	0.908849	0.777307
13384778	6-phosphogluconolactonase isoform 1 [Mus musculus]	18.68	2	3	3	19	1.06382	0.881309	0.875741	1.45697	0.882211	0.760862
21312554	6.8 kDa mitochondrial proteolipid [Mus musculus]	13.79	1	1	1	32	1.62042	0.892358	1.17328	0.75373	2.44936	4.05592
183396771	60 kDa heat shock protein, mitochondrial [Mus musculus]	67.54	1	35	38	2192	1.18932	0.96797	1.04672	0.845689	3.79425	4.05543
7305523	60 kDa SS-A/Ro ribonucleoprotein [Mus musculus]	5.2	1	3	3	12	0.735386	1.0636	0.916933	1.25855	0.696492	0.637646
6671569	60S acidic ribosomal protein P0 [Mus musculus]	23.97	1	5	7	51	0.804764	1.1231	0.88896	0.855418	1.16552	1.16781
83745120	60S acidic ribosomal protein P2 [Mus musculus]	35.65	1	1	2	11	0.457993	0.875497	0.614352	0.584227	2.57591	2.12552
19526940	60S ribosomal export protein NMD3 [Mus musculus]	3.38	1	1	1	10	0.494096	1.29598	0.857422	1.67957	0.623356	0.512483
16418339	60S ribosomal protein L10 [Mus musculus]	31.31	2	4	5	63	0.789532	0.926263	0.96983	0.879196	1.09332	1.04573
255003735	60S ribosomal protein L10a [Mus musculus]	27.19	2	4	4	39	0.805352	1.26086	0.962232	0.833299	1.07587	1.05219
160333553	60S ribosomal protein L12 [Mus musculus]	38.79	2	5	5	70	1.14795	1.10118	0.876871	0.973185	1.08704	1.07633
33186863	60S ribosomal protein L13 [Mus musculus]	18.01	1	4	4	37	0.772657	1.24607	0.917877	0.822455	1.12074	1.12494
31981945	60S ribosomal protein L13a [Mus musculus]	27.59	1	3	5	16	0.669102	1.48688	1.0192	0.949322	1.16682	1.03502
13385472	60S ribosomal protein L14 [Mus musculus]	14.75	1	2	3	38	0.859841	1.05702	0.884949	0.884848	1.11734	1.17005
13385036	60S ribosomal protein L15 [Mus musculus]	25	2	4	5	30	0.800995	1.10719	1.06708	0.750468	1.12276	1.11456
161484662	60S ribosomal protein L17 [Mus musculus]	21.74	2	3	4	91	0.612859	1.34607	0.937338	0.868216	1.06162	0.97823
83699424	60S ribosomal protein L18 [Mus musculus]	6.91	1	1	1	47	0.955836	1.09966	0.871694	0.898201	1.03833	1.08046
58037465	60S ribosomal protein L18a [Mus musculus]	11.93	1	2	2	29	0.517136	1.49762	0.987653	0.766023	1.22177	1.08222
226958657	60S ribosomal protein L19 isoform 2 [Mus musculus]	17.01	2	2	3	25	0.944959	0.996754	0.832877	0.968348	1.10598	1.14586
31560385	60S ribosomal protein L21 [Mus musculus]	21.25	2	2	3	28	0.853727	1.10391	0.969187	0.916719	1.02121	1.17151
459683845	60S ribosomal protein L22 isoform b [Mus musculus]	48.34	3	3	5	42	0.843055	1.2027	1.08529	0.833368	1.0032	0.901463
46430508	60S ribosomal protein L23a [Mus musculus]	22.44	2	2	4	32	0.803033	0.947007	0.827554	0.307166	1.02382	0.851106
18250296	60S ribosomal protein L24 [Mus musculus]	43.95	1	4	8	48	0.764593	0.803286	0.906773	0.861768	1.03042	1.02783
6677777	60S ribosomal protein L26 [Mus musculus]	17.93	1	4	4	28	0.728945	0.688763	0.870231	0.849824	1.16468	1.05844
8567400	60S ribosomal protein L27 [Mus musculus]	27.94	1	3	3	12	0.667706	1.2472	1.08891	0.465131	1.19907	1.05716
31560517	60S ribosomal protein L27a [Mus musculus]	16.22	1	3	3	15	0.725504	1.24206	0.878622	0.87552	1.16333	1.12497
6677779	60S ribosomal protein L28 [Mus musculus]	18.98	2	4	4	82	0.740515	1.22348	0.981022	0.779662	1.17098	1.15531
6677781	60S ribosomal protein L29 [Mus musculus]	28.13	5	4	6	74	0.912433	0.96002	0.821916	0.953501	0.952669	1.16593
255308899	60S ribosomal protein L3 [Mus musculus]	25.56	2	8	9	102	0.783525	1.05928	0.914424	0.962066	1.08819	1.14775
254553337	60S ribosomal protein L30 [Mus musculus]	35.65	6	3	4	27	0.75876	1.24586	0.861263	0.833124	1.09016	1.09117
356582311	60S ribosomal protein L31 [Mus musculus]	55.2	2	8	9	53	0.731639	1.10009	0.883417	0.824739	1.1034	0.973588
567316164	60S ribosomal protein L34 [Mus musculus]	34.19	2	5	5	30	0.484943	1.07779	1.03333	0.713933	1.23772	1.21026
13385044	60S ribosomal protein L35 [Mus musculus]	19.51	1	3	3	16	0.543566	0.459378	0.915012	0.0485847	1.3799	0.919005
194473613	60S ribosomal protein L35a [Mus musculus]	31.82	1	4	4	42	0.825932	1.0423	0.977642	0.79539	1.19158	1.20294
9845295	60S ribosomal protein L36a [Mus musculus]	15.09	1	2	2	14	0.816181	0.88146	0.945767	0.92033	1.09515	1.02568
13385552	60S ribosomal protein L39 [Mus musculus]	19.61	1	1	1	11	1.00754	0.604155	0.743189	1.24996	1.20301	1.22009
30794450	60S ribosomal protein L4 [Mus musculus]	26.49	1	8	10	95	0.788648	1.23318	0.955465	0.83612	1.17304	1.11062
23956082	60S ribosomal protein L5 [Mus musculus]	18.52	2	7	7	308	0.716865	1.28514	0.939663	0.867966	1.06571	1.07837
84662736	60S ribosomal protein L6 [Mus musculus]	17.57	1	3	5	38	0.854406	0.994906	0.843795	0.951553	1.03991	0.997921
31981515	60S ribosomal protein L7 [Mus musculus]	9.63	1	2	3	23	0.867647	1.26649	1.13424	0.796646	1.29628	1.20742
27754134	60S ribosomal protein L7-like 1 [Mus musculus]	23.98	1	2	6	12	1.25314	0.902099	0.945123	0.923808	1.46369	1.55615
7305443	60S ribosomal protein L7a [Mus musculus]	24.44	1	4	5	38	0.784577	1.20124	0.943973	0.873888	1.27943	1.06386
6755358	60S ribosomal protein L8 [Mus musculus]	17.12	1	3	5	27	0.528667	1.51675	1.21687	0.577834	1.43652	1.06201
14149647	60S ribosomal protein L9 [Mus musculus]	16.15	1	2	2	10	0.491356	1.60645	1.10108	0.634632	1.17698	0.966853
6681179	7-dehydrocholesterol reductase [Mus musculus]	5.1	1	2	2	17	1.46753	1.11141	1.20413	0.562678	1.96369	2.67145
6678902	72 kDa type IV collagenase precursor [Mus musculus]	18.13	2	9	10	68	1.00843	1.46633	1.13531	1.80132	0.862848	0.554426
254540168	78 kDa glucose-regulated protein precursor [Mus musculus]	43.66	1	22	26	1303	1.58966	0.841798	1.15436	1.08115	2.01337	2.13267
119672920	7SK snRNA methylphosphate capping enzyme [Mus musculus]	9.31	1	3	4	11	0.800126	1.29197	0.745958	1.50695	0.968643	0.84271
312222745	85/88 kDa calcium-independent phospholipase A2 isoform 1 [Mus musculus]	2.26	2	1	2	7	0.721133	0.889106	0.806488	0.931976	2.25051	2.13106
157951646	A disintegrin and metalloproteinase with thrombospondin motifs 1 precursor [Mus musculus]	21.18	1	11	15	63	1.03968	1.40289	1.16746	1.17759	0.545316	0.562851
153945812	A disintegrin and metalloproteinase with thrombospondin motifs 12 precursor [Mus musculus]	2.5	1	2	4	12	1.54461	1.15883	0.770889	1.26994	1.84512	1.75599
33563307	A disintegrin and metalloproteinase with thrombospondin motifs 2 isoform 1 preproprotein [Mus musculus]	2.14	1	1	3	12	1.4224	0.995523	1.01011	1.12219	0.505224	0.647874
125490361	A disintegrin and metalloproteinase with thrombospondin motifs 5 precursor [Mus musculus]	3.01	1	1	2	7	1.2903	0.381802	1.1182	1.1386	1.49736	1.42888
256818808	A kinase (PRKA) anchor protein 11 [Mus musculus]	2.16	2	3	4	16	1.02098	0.884549	0.87826	0.991533	1.13986	1.21545
110347489	A-kinase anchor protein 1, mitochondrial [Mus musculus]	18.09	1	9	13	83	1.13763	1.12389	1.02902	0.715435	2.09747	2.27165
13626040	A-kinase anchor protein 12 [Mus musculus]	19.77	1	21	24	177	1.21075	0.991053	1.64166	1.03185	0.249944	0.181551
78711832	A-kinase anchor protein 2 isoform 3 [Mus musculus]	13.71	3	7	7	29	1.26932	0.988107	1.34634	1.57332	0.317499	0.235019
170014712	A-kinase anchor protein SPHKAP [Mus musculus]	5.25	5	1	7	25	1.37628	1.09568	0.912519	0.897112	1.16486	1.34816
15011864	abhydrolase domain-containing protein 1 [Mus musculus]	1.7	1	1	1	2	1.39314	0.713078	0.208519	1.22586	4.31882	5.00217
147902337	abhydrolase domain-containing protein 15 precursor [Mus musculus]	16.78	1	5	6	76	1.21557	0.903258	1.06591	0.78835	1.87901	1.69004
40254377	abhydrolase domain-containing protein 2 [Mus musculus]	16.71	1	3	6	16	2.84025	1.79709	2.43489	1.04126	1.19315	1.44015
19527360	abhydrolase domain-containing protein 3 [Mus musculus]	6.08	1	1	2	5	1.27398	0.742561	1.29894	0.521923	4.11669	3.85061
116089351	abl interactor 1 isoform 5 [Mus musculus]	6.44	9	1	2	6	1.36912	0.706025	1.32818	1.04612	0.569574	0.522673
21313520	acetoacetyl-CoA synthetase [Mus musculus]	8.48	1	4	5	31	0.512802	1.0873	0.613844	0.972572	1.00445	1.24388
30424591	acetolactate synthase-like protein [Mus musculus]	16.3	1	5	6	34	0.886233	1.10199	1.17534	0.8868	1.23618	0.955569
21450129	acetyl-CoA acetyltransferase, mitochondrial precursor [Mus musculus]	35.14	1	12	13	221	0.88079	1.08677	0.959236	0.779843	3.6279	3.99376
436408714	acetyl-coenzyme A transporter 1 [Mus musculus]	5.82	1	3	3	32	1.00039	0.962259	0.737862	0.871357	2.27253	2.51212
9790019	acid ceramidase precursor [Mus musculus]	15.48	1	5	6	38	1.0468	1.30494	0.926402	1.09185	0.794183	1.16794
47059095	acid trehalase-like protein 1 [Mus musculus]	2.9	1	2	2	8	4.66756	1.22121	0.730747	1.22452	0.346854	1.98398
18700032	acidic leucine-rich nuclear phosphoprotein 32 family member B [Mus musculus]	7.35	1	1	2	10	0.639677	0.514108	0.608013	2.31125	0.583361	0.482863
359279954	acidic leucine-rich nuclear phosphoprotein 32 family member E isoform 3 [Mus musculus]	9.49	3	1	1	3	0.637814	0.621059	0.197041	3.73566	1.6141	1.38987
18079339	aconitate hydratase, mitochondrial precursor [Mus musculus]	28.59	1	16	17	270	0.883869	1.02196	0.822281	0.689389	5.70236	7.64753
595763507	actin-binding LIM protein 1 isoform 6 [Mus musculus]	9.88	18	5	8	28	1.44808	1.29168	1.35686	1.01188	0.299399	0.368299
251823794	actin-binding protein anillin [Mus musculus]	5.35	3	4	6	14	1.22701	0.906395	1.08265	1.07368	0.711694	0.707326
189181668	actin-like protein 6A [Mus musculus]	10.96	7	4	4	21	0.769807	1.12208	0.927289	0.846857	0.659687	0.634672
226246593	actin-related protein 10 [Mus musculus]	23.5	1	5	6	22	0.840575	0.921476	1.02573	1.31485	0.671669	0.591428
9790221	actin-related protein 2/3 complex subunit 1A [Mus musculus]	7.84	1	1	3	7	1.04961	0.75838	1.06868	1.1058	0.795664	0.667569
160837788	actin-related protein 2/3 complex subunit 1B [Mus musculus]	19.09	1	6	6	59	0.769605	0.956954	1.00748	1.21524	0.566985	0.477411
112363072	actin-related protein 2/3 complex subunit 2 [Mus musculus]	29	1	8	10	45	0.856583	0.751256	1.01712	1.29577	0.586522	0.46456
9790141	actin-related protein 2/3 complex subunit 3 [Mus musculus]	10.11	1	2	2	13	0.845373	0.752949	1.0151	1.36562	0.640878	0.407752
13386054	actin-related protein 2/3 complex subunit 4 isoform 1 [Mus musculus]	21.43	1	1	3	5	0.917282	0.0715357	0.971551	1.41187	0.477498	0.377178
224809382	actin-related protein 2/3 complex subunit 5 [Mus musculus]	45.03	2	4	4	15	0.671914	1.11795	0.959231	1.42542	0.453448	0.315491
329664973	actin-related protein 3 [Mus musculus]	11	2	3	4	31	0.891921	0.880573	1.071	1.24545	0.61559	0.525518
14192922	actin, alpha cardiac muscle 1 [Mus musculus]	50.93	7	5	14	249	1.01192	1.18784	2.09774	0.96841	0.320505	0.232884
6752954	actin, cytoplasmic 2 [Mus musculus]	71.47	4	9	20	460	1.00898	1.00342	1.54562	1.02083	0.520416	0.437953
158711694	activated CDC42 kinase 1 isoform 2 [Mus musculus]	2.38	15	1	2	4	1.20392	1.23996	1.25722	1.04273	0.619418	0.692709
6755364	activated RNA polymerase II transcriptional coactivator p15 [Mus musculus]	48.03	1	4	5	19	0.437321	1.21593	1.03571	1.04749	0.653264	0.548042
20270208	activating signal cointegrator 1 complex subunit 2 [Mus musculus]	11.35	2	4	7	32	1.24319	0.778819	1.00105	1.1334	0.90283	0.845304
225703058	activating signal cointegrator 1 complex subunit 3 [Mus musculus]	5.32	2	6	11	24	0.726382	0.991047	0.94535	1.04034	0.838428	0.719623
71773829	activating signal cointegrator 1 isoform 1 [Mus musculus]	6.02	2	2	5	13	0.709417	1.07875	0.908296	1.18757	0.467969	0.3923
22122515	activator of 90 kDa heat shock protein ATPase homolog 1 [Mus musculus]	32.54	2	7	8	36	0.883058	0.839325	0.856269	1.93568	0.863434	0.601478
594591529	activator of 90 kDa heat shock protein ATPase homolog 2 isoform 2 [Mus musculus]	19.43	4	3	6	29	0.907323	0.939508	0.989506	1.20742	0.675233	0.61393
38683820	active breakpoint cluster region-related protein isoform 2 [Mus musculus]	3.69	4	1	3	8	0.648703	1.24803	1.13378	1.66227	0.23711	0.140713
30424711	active regulator of SIRT1 [Mus musculus]	5.59	1	1	1	2	0.772607	1.42043	0.952628	0.906009	1.27056	1.08715
158937276	activin receptor type-1 precursor [Mus musculus]	9.43	1	1	3	10	1.41618	0.807205	0.970096	1.03738	0.533735	0.596197
90093349	activity-dependent neuroprotector homeobox protein [Mus musculus]	11.01	1	7	10	36	0.893771	1.25422	1.01042	0.899863	0.860507	1.07036
27754007	acyl carrier protein, mitochondrial precursor [Mus musculus]	8.97	1	1	1	3	0.574113	0.748319	0.708369	0.47571	12.9144	13.2634
74271799	acyl-CoA dehydrogenase family member 11 [Mus musculus]	7.32	1	4	6	24	1.27104	0.868383	0.976588	0.474607	3.42557	4.08755
100817933	acyl-CoA dehydrogenase family member 9, mitochondrial [Mus musculus]	24.48	1	13	14	117	1.21733	0.926281	1.07448	0.711551	2.90764	3.61626
31543675	acyl-CoA desaturase 1 [Mus musculus]	12.39	2	1	3	35	1.3105	0.79996	0.95824	0.526552	3.98674	5.57901
188219606	acyl-CoA desaturase 2 [Mus musculus]	12.29	2	1	3	41	0.961263	0.744638	0.886168	0.508564	4.58397	3.35353
24418933	acyl-CoA synthetase family member 2, mitochondrial precursor [Mus musculus]	34.63	1	15	19	163	1.09397	0.968523	1.22638	0.678975	4.17982	6.06101
113199775	acyl-CoA synthetase family member 3, mitochondrial precursor [Mus musculus]	5.66	1	2	4	24	1.07872	0.914889	1.02207	0.602442	4.83377	6.76929
218563743	acyl-CoA synthetase short-chain family member 3, mitochondrial isoform 1 [Mus musculus]	6.45	2	4	4	24	1.37265	0.745719	0.752403	0.543592	3.02195	6.48414
156255161	acyl-CoA-binding domain-containing protein 5 isoform d [Mus musculus]	27.54	7	11	11	84	1.63949	0.922833	1.06893	0.674854	2.86023	2.93464
6681137	acyl-CoA-binding protein isoform 2 [Mus musculus]	32.18	2	1	2	4	0.271075	0.764149	0.392328	0.161545	5.90599	3.52781
198386326	acyl-CoA:lysophosphatidylglycerol acyltransferase 1 isoform 1 [Mus musculus]	14.18	3	5	6	35	1.48377	0.720629	1.29067	0.770907	2.24719	2.01077
30794460	acyl-Coenzyme A binding domain containing 4 isoform 1 [Mus musculus]	2.13	1	1	1	2	1.19343	1.00358	1.14561	0.37095	6.59162	6.47112
257467675	acyl-Coenzyme A dehydrogenase family, member 10-like [Mus musculus]	11.89	1	2	7	30	1.37679	1.13422	1.26862	0.726114	2.94305	5.11246
13385260	acyl-coenzyme A thioesterase 13 [Mus musculus]	5.71	1	1	1	5	0.99593	1.22701	1.00008	1.00716	1.69021	2.30315
238624114	acyl-coenzyme A thioesterase 2, mitochondrial precursor [Mus musculus]	32.23	8	9	10	103	2.12532	0.948274	1.86814	0.887723	1.82001	4.29972
254587964	acyl-coenzyme A thioesterase 8 [Mus musculus]	12.81	4	4	4	20	0.985401	1.0534	1.15591	0.733918	3.28945	2.9816
31980998	acyl-coenzyme A thioesterase 9, mitochondrial [Mus musculus]	20.5	2	9	9	105	1.47747	1.0808	1.44086	0.882411	1.39069	1.85171
110626050	acyl-coenzyme A thioesterase THEM4 [Mus musculus]	3.04	1	1	1	4	1.19993	1.14001	1.23575	1.06767	3.53177	3.99638
6678760	acyl-protein thioesterase 1 [Mus musculus]	23.04	3	3	3	17	0.850972	0.989991	1.10911	0.896639	1.85543	1.83678
214010153	acylamino-acid-releasing enzyme [Mus musculus]	8.47	3	4	5	26	0.780476	1.01843	0.776916	1.57848	0.662551	0.585513
37537518	acylglycerol kinase, mitochondrial precursor [Mus musculus]	18.53	2	7	8	50	0.908435	1.09174	0.832025	0.900452	2.45954	3.14103
13384810	acylphosphatase-1 [Mus musculus]	20.2	1	2	2	8	0.76498	0.792171	1.01918	1.86611	0.956803	0.624685
27229219	acylphosphatase-2 [Mus musculus]	26.42	1	2	3	15	0.921164	0.930695	1.12184	1.33625	2.69135	2.1057
12963697	acylpyruvase FAHD1, mitochondrial [Mus musculus]	13.22	1	3	3	16	0.968062	1.18476	1.14445	0.815801	3.06324	3.42527
31559995	adapter molecule crk isoform 2 [Mus musculus]	16.12	5	4	4	26	0.74464	0.903246	0.858477	1.73188	0.585238	0.468979
27229051	adaptin ear-binding coat-associated protein 1 [Mus musculus]	5.82	1	1	2	14	0.831653	0.907663	0.940206	1.30213	0.717751	0.528172
118601013	adenine phosphoribosyltransferase [Mus musculus]	18.89	1	2	3	64	0.827979	0.957534	0.833005	1.79846	0.577183	0.406198
110625963	adenosine 3'-phospho 5'-phosphosulfate transporter 1 [Mus musculus]	4.97	2	2	2	12	1.33075	0.833007	1.00771	0.808693	1.08797	1.31116
595763352	adenosine deaminase-like protein isoform b [Mus musculus]	3.07	2	1	1	2	0.669224	1.20059	0.806553	1.59701	0.620767	0.49238
339895909	adenosine kinase isoform 2 [Mus musculus]	7.54	4	1	3	6	0.367969	1.43011	0.742496	1.65098	0.373501	0.235309
262263372	adenosylhomocysteinase [Mus musculus]	15.97	1	6	7	32	0.650765	0.880737	0.74713	2.37419	0.771708	0.614706
150378487	adenylate cyclase type 9 isoform 1 [Mus musculus]	9.46	2	6	11	36	1.41189	1.10126	1.00569	1.03862	1.1556	1.42383
34328230	adenylate kinase 2, mitochondrial isoform b [Mus musculus]	43.53	2	7	8	226	1.41991	0.821659	1.20933	0.95741	5.15865	5.95471
294862286	adenylate kinase 4, mitochondrial [Mus musculus]	7.62	1	1	2	4	0.335191	0.950489	0.297619	0.807727	8.64874	9.30402
29788764	adenylosuccinate lyase [Mus musculus]	13.64	1	5	5	30	0.59447	0.973118	0.781382	2.12324	0.851612	0.59593
31560737	adenylosuccinate synthetase isozyme 2 [Mus musculus]	12.72	2	4	5	17	0.804119	0.927922	0.964938	1.46397	0.636915	0.448372
666875876	adenylyl cyclase-associated protein 1 [Mus musculus]	21.1	1	5	8	66	0.903384	0.831253	1.08705	1.95718	0.333484	0.245671
237820699	adenylyltransferase and sulfurtransferase MOCS3 [Mus musculus]	10.22	1	3	5	24	0.860056	1.01606	0.988026	1.01118	0.571141	0.480572
160707889	adipocyte enhancer-binding protein 1 isoform 2 precursor [Mus musculus]	6.21	2	1	5	9	1.86976	0.958693	1.26901	0.773622	0.449408	0.55968
87252711	adiponectin precursor [Mus musculus]	31.98	1	6	6	52	1.55441	0.761165	1.19853	0.402288	5.11052	5.88058
38259186	adiponectin receptor protein 1 [Mus musculus]	6.93	1	1	2	3	0.336078	2.10353	0.883067	1.19835	4.2579	1.4832
39841016	adiponectin receptor protein 2 [Mus musculus]	1.81	1	1	1	5	0.171581	1.64336	0.317333	0.466991	64.3149	16.4994
158517927	ADNP homeobox protein 2 [Mus musculus]	1.37	2	2	2	4	1.0063	1.015	0.741686	0.835714	1.11478	1.46252
6680658	ADP-ribosylarginine hydrolase [Mus musculus]	8.56	1	2	3	17	0.950768	0.806241	1.00836	2.04906	0.701354	0.469712
6680718	ADP-ribosylation factor 3 [Mus musculus]	18.23	3	2	4	60	0.844198	1.02007	0.89902	1.07239	0.888813	0.874796
6680722	ADP-ribosylation factor 5 [Mus musculus]	8.33	1	1	1	8	0.877943	1.0596	1.06304	0.999537	0.458017	0.438002
6680724	ADP-ribosylation factor 6 [Mus musculus]	22.29	3	3	4	35	1.49357	0.917686	1.66526	1.14548	0.545414	0.389951
295148135	ADP-ribosylation factor GTPase-activating protein 1 isoform d [Mus musculus]	32.41	5	5	9	35	0.750103	1.18907	0.951506	0.961641	0.617725	0.490158
260763917	ADP-ribosylation factor GTPase-activating protein 2 isoform 2 [Mus musculus]	21.92	2	4	9	42	0.718679	0.947463	0.879934	1.60012	0.529474	0.418043
30841021	ADP-ribosylation factor GTPase-activating protein 3 [Mus musculus]	4.58	1	2	3	20	0.834376	0.852715	0.87976	1.45562	0.540724	0.456511
22122347	ADP-ribosylation factor-binding protein GGA1 [Mus musculus]	10.71	1	3	5	23	0.799606	0.9135	0.827057	1.53618	0.934021	0.99436
58037347	ADP-ribosylation factor-binding protein GGA2 [Mus musculus]	10.95	1	5	5	40	0.854993	0.973978	0.815754	1.05423	0.65457	0.72093
153792526	ADP-ribosylation factor-like protein 1 [Mus musculus]	14.92	1	2	2	11	1.11869	1.09098	1.12296	0.974168	0.842862	0.886443
31980988	ADP-ribosylation factor-like protein 2 [Mus musculus]	23.37	1	3	4	12	1.14114	0.730986	0.991799	1.05251	1.37412	1.94332
30348958	ADP-ribosylation factor-like protein 2-binding protein isoform 2 [Mus musculus]	7.89	2	1	1	2	0.845972	0.733099	0.957464	2.37989	0.191138	0.151917
188528681	ADP-ribosylation factor-like protein 6 [Mus musculus]	7.53	2	1	1	3	1.31591	0.899496	1.36248	1.07401	1.20987	1.18051
45433590	ADP-ribosylation factor-like protein 6-interacting protein 1 [Mus musculus]	3.94	1	1	1	2	1.33093	0.880874	0.92356	0.703334	1.67629	2.8065
21362283	ADP-ribosylation factor-like protein 6-interacting protein 4 [Mus musculus]	10.92	1	1	2	4	0.741167	1.06012	0.878523	0.963503	0.98528	1.16243
23956194	ADP-ribosylation factor-like protein 8A [Mus musculus]	43.55	1	3	7	34	1.02288	1.27411	0.971885	1.01988	0.59605	0.655925
13385518	ADP-ribosylation factor-like protein 8B [Mus musculus]	31.18	1	2	5	60	1.22582	1.02039	1.14327	0.85951	1.19347	1.17724
148747424	ADP/ATP translocase 1 [Mus musculus]	63.76	1	6	17	222	1.50171	0.993761	1.01389	0.92449	1.70711	2.59317
22094075	ADP/ATP translocase 2 [Mus musculus]	65.44	1	8	18	238	1.32283	0.981155	0.993142	0.950099	2.71072	3.12298
90017457	adrenodoxin-like protein, mitochondrial precursor [Mus musculus]	13.79	1	2	2	11	1.40739	1.10856	1.24169	0.75048	1.94398	2.32791
6679765	adrenodoxin, mitochondrial isoform 1 precursor [Mus musculus]	20.21	2	3	4	31	0.9227	0.657922	0.79897	0.795459	4.61768	4.16672
124248527	AF4/FMR2 family member 1 isoform 2 [Mus musculus]	3.28	3	1	4	10	0.887851	1.32329	0.90605	1.40012	0.970275	0.722636
145587092	afadin [Mus musculus]	5.66	16	7	12	36	1.05862	1.05281	1.27418	1.29468	0.49912	0.422118
66792806	AFG3-like protein 1 [Mus musculus]	9.63	1	4	7	64	1.26616	0.97271	1.22445	0.693287	3.08156	3.19254
110625761	AFG3-like protein 2 [Mus musculus]	24.44	19	11	17	151	0.989383	1.04009	1.09277	0.670312	4.89528	5.62759
240120054	aflatoxin B1 aldehyde reductase member 2 [Mus musculus]	17.44	1	6	7	37	0.94853	1.16239	1.26458	0.763597	2.40352	2.50325
31088896	aftiphilin isoform 1 [Mus musculus]	7.3	4	4	7	15	1.01829	1.25659	1.33477	1.22401	0.589749	0.381298
443497959	AH receptor-interacting protein [Mus musculus]	17.58	1	3	7	29	0.708144	0.944245	0.850691	1.59768	0.590544	0.372991
61743961	AHNAK nucleoprotein isoform 1 [Mus musculus]	52.1	6	126	143	2192	1.12753	1.29927	1.34684	1.06131	0.301561	0.354242
241982696	aladin [Mus musculus]	10.26	1	4	4	14	0.84681	1.25958	1.27373	0.664887	1.34751	1.2722
27805389	alanine aminotransferase 2 [Mus musculus]	8.81	3	3	4	18	0.844535	0.936496	0.439616	1.15504	2.56583	2.66433
52630311	alanine--tRNA ligase, mitochondrial precursor [Mus musculus]	10.1	1	7	7	44	1.16646	0.950055	1.20921	0.77101	2.91097	3.24154
21450213	alanyl-tRNA editing protein Aarsd1 [Mus musculus]	8.5	2	2	4	11	0.469047	1.1183	0.525852	1.95149	1.24134	1.07671
10946870	alcohol dehydrogenase [NADP(+)] [Mus musculus]	20.62	2	5	5	28	0.903545	0.924831	1.07046	1.40785	0.868011	0.785997
6724311	alcohol dehydrogenase 1 [Mus musculus]	16	1	3	3	12	1.24518	0.912674	1.13525	6.16221	2.02385	0.488635
31982511	alcohol dehydrogenase class-3 isoform 1 [Mus musculus]	5.88	2	1	2	6	0.637052	0.740145	0.677803	2.12244	1.02301	0.769739
34328288	aldehyde dehydrogenase family 3 member B1 [Mus musculus]	8.76	1	1	3	13	1.22098	0.88888	1.01612	1.34265	1.36447	1.54252
21312260	aldehyde dehydrogenase X, mitochondrial precursor [Mus musculus]	10.4	1	1	4	24	0.495206	1.54953	1.3385	0.702516	0.760265	0.576919
7106242	aldehyde dehydrogenase, cytosolic 1 [Mus musculus]	18.16	1	2	8	48	0.720424	0.856213	0.769074	2.45714	9.08338	10.3106
163310771	aldehyde dehydrogenase, dimeric NADP-preferring [Mus musculus]	6.62	3	2	4	19	0.372594	0.987182	0.524571	1.29843	2.22379	1.11316
6753036	aldehyde dehydrogenase, mitochondrial precursor [Mus musculus]	39.88	1	15	15	174	0.907233	1.03552	1.0972	0.897737	2.93213	2.58711
110347467	aldehyde oxidase 1 [Mus musculus]	2.7	1	1	4	8	1.08263	0.901824	0.972781	0.897155	1.12699	1.2845
71067102	aldo-keto reductase family 1, member B10 [Mus musculus]	7.91	3	2	3	13	0.999397	0.820055	1.05057	0.881167	1.41085	1.43166
160707894	aldose reductase [Mus musculus]	21.52	1	4	5	50	0.342949	0.929383	0.583625	2.45576	1.36486	0.752815
160333226	alkaline phosphatase, tissue-nonspecific isozyme preproprotein [Mus musculus]	5.53	1	2	3	8	2.41171	1.15879	0.793117	0.762832	2.92338	7.66935
295444834	alkyldihydroxyacetonephosphate synthase, peroxisomal [Mus musculus]	23.1	1	6	9	88	1.52008	0.946601	1.46047	0.720923	1.52723	1.28726
47087146	all-trans retinoic acid-induced differentiation factor isoform 1 precursor [Mus musculus]	7.62	1	1	2	16	0.563982	1.54985	0.766363	0.815364	1.84141	2.31041
52627143	all-trans-retinol 13,14-reductase precursor [Mus musculus]	16.75	1	8	9	39	0.709777	1.46091	0.977191	0.672597	6.01163	5.85825
6754950	alpha-1-acid glycoprotein 2 precursor [Mus musculus]	6.76	1	1	2	35	1.40069	0.98036	1.57638	0.544139	2.01721	2.45524
6678079	alpha-1-antitrypsin 1-1 isoform 1 precursor [Mus musculus]	4.12	4	1	1	3	0.93384	0.927862	0.789634	1.66884	2.10745	1.69848
160333722	alpha-1-syntrophin [Mus musculus]	7.62	2	2	4	14	0.665137	0.923	0.474645	1.11583	1.22636	2.37641
158711698	alpha-1,3-mannosyl-glycoprotein 2-beta-N-acetylglucosaminyltransferase [Mus musculus]	15.66	1	4	6	36	1.10358	0.912577	0.865443	0.972903	1.10118	1.163
253683470	alpha-1,3-mannosyl-glycoprotein 4-beta-N-acetylglucosaminyltransferase B precursor [Mus musculus]	3.83	1	1	2	14	1.03361	1.16693	1.00522	1.01895	1.402	1.35148
46047861	alpha-1,6-mannosylglycoprotein 6-beta-N-acetylglucosaminyltransferase A [Mus musculus]	6.22	1	3	4	11	1.19868	1.07362	1.12221	0.769678	2.01648	2.13962
110347469	alpha-2-macroglobulin precursor [Mus musculus]	3.08	1	1	3	6	1.39707	0.794922	0.988116	1.50553	1.66998	1.33751
63999380	alpha-2-macroglobulin receptor-associated protein precursor [Mus musculus]	30.83	1	9	12	125	1.30597	0.861743	0.842264	0.949563	1.24757	1.57316
148277039	alpha-2-macroglobulin-P precursor [Mus musculus]	2.51	1	1	3	6	0.892615	0.641159	1.08205	0.732528	0.280357	0.24548
61097906	alpha-actinin-1 [Mus musculus]	33.52	2	1	20	184	0.704151	1.32228	1.6101	1.22116	0.680706	0.463407
11230802	alpha-actinin-4 [Mus musculus]	28.73	6	15	22	160	1.19092	0.922112	1.23909	1.46262	0.43255	0.365241
188035915	alpha-aminoadipic semialdehyde dehydrogenase isoform b [Mus musculus]	9.98	2	4	5	43	0.720119	1.03604	0.843416	1.01641	1.24402	1.20377
31980703	alpha-aminoadipic semialdehyde synthase, mitochondrial [Mus musculus]	2.59	1	1	2	6	2.20717	0.630994	0.789424	1.31787	1.02391	1.4054
8392847	alpha-centractin [Mus musculus]	21.81	1	2	6	23	0.881515	0.967559	0.892114	1.29342	0.704061	0.684793
71061466	alpha-endosulfine isoform b [Mus musculus]	59.83	4	3	6	12	0.347576	1.57315	0.747456	2.75816	0.465212	0.240891
158853992	alpha-enolase [Mus musculus]	17.28	1	5	5	80	0.682369	0.866772	0.726129	1.86916	0.668121	0.463779
133778924	alpha-galactosidase A [Mus musculus]	8.55	1	3	4	15	0.945024	1.00442	1.08501	1.18447	0.946694	1.23059
575771805	alpha-globin transcription factor CP2 isoform 2 [Mus musculus]	6	5	1	2	4	1.79077	0.790132	1.01786	1.14478	0.911542	1.12271
226246610	alpha-mannosidase 2 [Mus musculus]	16	2	13	14	115	0.775797	1.07396	0.775638	0.817226	0.860778	0.877069
326937500	alpha-mannosidase 2x [Mus musculus]	3.99	1	1	3	8	1.58951	0.818659	1.05049	0.785055	1.63831	1.93947
46518506	alpha-methylacyl-CoA racemase [Mus musculus]	11.55	1	3	3	30	1.13794	1.12546	1.38079	0.737427	4.81061	3.40148
254910995	alpha-N-acetylglucosaminidase precursor [Mus musculus]	10.15	2	5	6	43	0.937663	1.08094	1.04715	1.14839	0.881366	0.845523
31982526	alpha-parvin [Mus musculus]	31.99	3	5	9	47	1.00959	1.01647	1.01898	1.6064	0.472581	0.399485
13385392	alpha-soluble NSF attachment protein [Mus musculus]	41.02	3	9	9	62	1.03701	0.960709	0.94783	0.852055	0.975085	1.17849
109638747	alpha-synuclein [Mus musculus]	15.71	1	1	5	10	1.11505	1.20548	0.872057	0.699962	0.919052	0.91219
314122227	alpha-taxilin [Mus musculus]	23.83	1	7	13	35	0.756454	1.0678	0.919563	1.18404	0.687802	0.585741
299473802	alpha/beta hydrolase domain-containing protein 13 [Mus musculus]	17.8	1	4	4	20	1.18034	0.956822	0.9471	0.879639	1.93608	1.98597
148238335	aly/REF export factor 2 [Mus musculus]	10.09	2	1	3	12	1.05591	1.20474	0.840215	1.01795	1.22527	1.43272
255759902	amine oxidase [flavin-containing] A [Mus musculus]	26.81	1	10	11	74	2.07161	1.26882	2.83062	1.08837	0.913236	1.4393
257196228	amine oxidase [flavin-containing] B [Mus musculus]	2.12	1	1	1	4	1.90749	0.794269	1.08373	0.867734	1.21216	1.63956
126012517	aminoacyl tRNA synthase complex-interacting multifunctional protein 1 [Mus musculus]	6.9	1	1	2	8	0.772675	1.44605	1.05012	1.3412	0.748161	0.491345
288541337	aminoacyl tRNA synthase complex-interacting multifunctional protein 2 isoform 1 [Mus musculus]	12.81	2	3	3	42	0.725976	1.09459	0.959476	1.28483	0.638213	0.492898
449784892	aminoacylase-1 [Mus musculus]	16.18	1	4	6	17	0.706074	0.907931	0.868574	2.04568	0.647268	0.556238
227499234	aminopeptidase B isoform 2 [Mus musculus]	10.64	2	3	4	13	0.908588	0.956519	0.7892	1.66583	0.780787	0.817404
225637487	aminopeptidase N [Mus musculus]	6.31	1	4	4	20	0.616938	1.40459	0.682416	1.1392	0.435289	0.611109
576067830	AMP deaminase 2 isoform b [Mus musculus]	3.76	5	2	3	14	0.710978	1.11736	0.75807	1.72207	0.511107	0.385531
311893408	amyloid beta A4 protein isoform 6 precursor [Mus musculus]	18.22	7	9	11	94	1.7339	0.940128	1.32848	0.836489	1.02883	0.894164
6677605	AN1-type zinc finger protein 5 [Mus musculus]	8.92	4	2	2	8	0.69895	1.01281	0.737723	1.1133	1.48618	1.05105
228008323	anaphase-promoting complex subunit 1 [Mus musculus]	7.72	1	6	13	57	0.849885	0.99238	0.92881	1.36083	0.587339	0.515609
35900980	anaphase-promoting complex subunit 10 [Mus musculus]	10.81	2	2	2	19	0.61612	1.2344	0.788414	1.19442	1.05397	0.868798
13384936	anaphase-promoting complex subunit 16 [Mus musculus]	23.64	2	2	2	9	0.991614	0.855503	1.14293	1.09518	1.23764	0.931813
260763928	anaphase-promoting complex subunit 2 [Mus musculus]	14.81	1	6	9	22	0.945505	1.01134	0.978437	1.26605	0.634451	0.631603
23956182	anaphase-promoting complex subunit 4 [Mus musculus]	6.57	1	3	5	11	0.984732	0.901101	1.02814	1.14791	0.662318	0.646728
575501569	anaphase-promoting complex subunit 5 isoform c [Mus musculus]	7.51	7	2	5	16	1.17062	0.985983	0.931496	1.22115	0.770009	0.765353
254281282	anaphase-promoting complex subunit 7 [Mus musculus]	4.25	1	2	3	10	1.09719	0.936184	0.830219	1.21392	0.982837	1.07182
675294844	ancient ubiquitous protein 1 isoform 2 [Mus musculus]	8.19	2	2	4	19	0.57863	0.599936	1.20286	0.66595	1.2003	1.12444
119120838	angiomotin-like protein 2 [Mus musculus]	14.9	2	2	10	26	0.897885	1.12321	1.22469	1.02316	1.18973	1.03867
555290158	angiopoietin-1 isoform 2 precursor [Mus musculus]	14.08	3	3	7	18	1.52126	0.993125	1.44991	0.95358	1.09159	1.44692
6753006	angiopoietin-4 precursor [Mus musculus]	1.77	1	1	1	1	1.34227	0.906669	0.985515	0.893861	1.18677	1.48253
31560520	angiopoietin-related protein 2 precursor [Mus musculus]	13.39	2	4	5	20	1.73685	1.08778	1.5278	1.02899	1.11617	1.66481
255308873	angiopoietin-related protein 4 precursor [Mus musculus]	18.78	1	5	6	28	1.20671	1.27625	0.8761	0.652863	9.03423	9.07656
113461998	angiotensinogen [Mus musculus]	13.69	1	3	5	32	2.1704	0.932391	1.48438	1.44904	13.1664	6.5021
61656165	ankyrin repeat and IBR domain-containing protein 1 isoform 2 [Mus musculus]	11.15	4	8	10	31	1.06346	1.10174	1.08577	0.757673	0.914734	0.943439
158749543	ankyrin repeat and KH domain-containing protein 1 [Mus musculus]	3.53	1	1	10	26	0.882002	0.999281	0.865131	1.70759	0.321335	0.239797
359465542	ankyrin repeat and LEM domain-containing protein 2 isoform 1 [Mus musculus]	15.77	2	6	11	36	1.25914	1.07279	1.09791	0.926975	1.11159	1.27202
269308251	ankyrin repeat and MYND domain-containing protein 2 [Mus musculus]	7.5	2	2	3	20	1.30401	0.814055	1.25716	1.1805	0.678813	0.473774
294345388	ankyrin repeat and sterile alpha motif domain-containing protein 1B isoform 1 [Mus musculus]	5.18	27	3	7	17	0.716909	0.962678	1.45745	0.716974	1.10737	1.01178
110556649	ankyrin repeat and zinc finger domain-containing protein 1 isoform 1 [Mus musculus]	5.61	2	2	6	35	0.499412	1.07703	0.844408	0.836199	1.84449	1.54773
61651675	ankyrin repeat domain-containing protein 13A [Mus musculus]	4.76	1	2	3	10	0.887969	1.13773	0.972862	0.949409	0.593531	0.467807
241982810	ankyrin repeat domain-containing protein 16 [Mus musculus]	7.2	1	1	3	8	0.796746	1.67447	2.04737	0.965246	0.563326	0.474464
40549397	ankyrin repeat domain-containing protein 17 isoform a [Mus musculus]	5.95	6	7	14	77	0.527233	1.08708	0.699195	1.18628	0.971319	0.764249
125656167	ankyrin repeat domain-containing protein 40 isoform 2 [Mus musculus]	5.25	2	2	2	5	0.945108	1.82745	0.565114	1.24002	1.05153	1.90082
29789417	ankyrin repeat domain-containing protein 46 [Mus musculus]	4.82	1	1	1	3	1.52604	0.849962	1.05371	0.846939	1.13098	1.25945
22165398	ankyrin repeat domain-containing protein 49 [Mus musculus]	8.4	1	1	2	4	0.863921	0.767441	1.08202	1.23374	0.783907	0.521149
187173282	ankyrin repeat domain-containing protein SOWAHC [Mus musculus]	3.91	1	2	2	6	0.913108	1.02749	1.05716	1.44905	0.783001	0.47251
124517663	annexin A1 [Mus musculus]	21.68	1	7	7	142	1.16729	0.806441	1.04846	1.01238	0.444221	0.587877
160707921	annexin A11 [Mus musculus]	9.74	2	4	5	25	0.759102	1.045	0.672247	0.911127	1.08982	1.40701
6996913	annexin A2 [Mus musculus]	61.36	1	19	22	474	0.854718	1.15273	1.05148	0.869328	0.709425	0.700879
160707925	annexin A3 [Mus musculus]	29.1	1	10	12	100	1.4043	0.898735	1.4808	0.899499	0.236697	0.340544
161016799	annexin A4 [Mus musculus]	35.11	1	7	10	72	0.643589	0.949621	0.783617	0.899512	1.48707	1.5179
6753060	annexin A5 [Mus musculus]	37.3	1	9	10	150	0.551781	0.873267	0.53025	0.82768	0.951619	1.74051
31981302	annexin A6 isoform a [Mus musculus]	38.78	1	1	20	127	0.471559	1.25667	0.650846	0.728785	0.941197	1.50638
158966670	annexin A6 isoform b [Mus musculus]	38.23	1	2	21	186	0.818454	0.94142	0.70541	0.728532	0.899137	1.35606
160707958	annexin A7 [Mus musculus]	20.52	2	7	9	43	0.510498	0.960611	0.613264	0.772881	1.02705	1.41158
22165408	annexin A8 isoform 1 [Mus musculus]	28.44	2	6	9	34	0.80845	0.659766	0.417994	0.980617	1.63635	3.92915
30794236	anoctamin-10 isoform 1 [Mus musculus]	20.94	2	8	11	81	1.12953	1.12108	1.60562	0.631891	2.2735	2.37532
257743044	anoctamin-8 [Mus musculus]	15.28	6	9	10	57	1.53536	1.01618	1.35135	0.812739	1.45687	1.37165
239835769	antigen peptide transporter 1 isoform 2 [Mus musculus]	9.48	2	5	7	18	0.974026	1.43599	1.25762	0.807959	0.55308	0.661216
239915963	antigen peptide transporter 2 [Mus musculus]	4.99	1	3	3	18	1.19136	1.19702	1.13259	0.901702	0.540844	0.731954
161484595	antigen-presenting glycoprotein CD1d1 precursor [Mus musculus]	10.71	3	1	3	23	0.766091	0.924115	0.349828	0.878024	1.47571	3.09183
18252782	antithrombin-III precursor [Mus musculus]	9.46	1	1	4	17	0.879668	1.04167	1.25836	0.580771	0.162065	0.218755
88853578	AP-1 complex subunit beta-1 isoform 2 [Mus musculus]	12.73	4	5	12	73	0.991544	1.09546	0.985341	1.29787	0.767265	0.69832
667751602	AP-1 complex subunit gamma-1 isoform 2 [Mus musculus]	13.87	2	5	10	33	0.846368	1.07279	0.98164	1.24778	0.970605	0.849348
6671557	AP-1 complex subunit mu-1 [Mus musculus]	32.15	6	9	9	64	0.762983	1.22662	0.924651	1.20823	0.850981	0.76587
6671559	AP-1 complex subunit sigma-1A [Mus musculus]	15.82	3	1	2	16	0.6084	1.37522	0.965926	1.09781	0.846282	0.743636
40254484	AP-1 complex subunit sigma-2 isoform 1 [Mus musculus]	6.88	1	1	1	2	1.30625	1.01681	0.947871	1.22044	1.23464	1.17505
594150395	AP-1 complex subunit sigma-2 isoform 2 [Mus musculus]	10.19	1	1	1	2	0.887454	0.895565	1.24786	1.64693	1.06436	0.615534
116256510	AP-2 complex subunit alpha-1 isoform b [Mus musculus]	14.35	4	5	14	71	0.93405	1.17822	1.16761	0.910494	0.820529	0.765532
163644277	AP-2 complex subunit alpha-2 [Mus musculus]	12.69	3	6	14	71	1.15374	1.1451	1.45685	1.16946	0.821883	0.83697
21313640	AP-2 complex subunit beta isoform b [Mus musculus]	12.06	2	6	12	84	1.14075	0.981914	1.17812	1.09286	0.766258	0.785855
731184185	AP-2 complex subunit mu isoform 2 [Mus musculus]	26.33	2	9	10	91	1.20673	1.09491	1.15473	1.07311	0.819849	0.855541
161086984	AP-2 complex subunit sigma [Mus musculus]	29.58	1	2	4	35	1.03872	1.07287	1.36151	1.06613	0.812862	0.763741
163310776	AP-3 complex subunit beta-1 [Mus musculus]	11.76	2	9	15	70	0.882083	1.0194	0.954791	1.38859	0.544844	0.48401
6671565	AP-3 complex subunit delta-1 [Mus musculus]	8.01	2	7	11	37	0.847374	1.02279	1.10362	1.15096	0.717418	0.58772
6753078	AP-3 complex subunit sigma-1 isoform 1 [Mus musculus]	29.53	2	1	4	25	0.80632	1.10125	1.07878	1.09213	0.677826	0.603138
254588022	AP-4 complex subunit beta-1 isoform b [Mus musculus]	2.39	3	1	2	4	0.780879	1.11433	1.01094	1.1645	1.17843	1.06718
91992157	AP2 associated kinase 1 isoform 1 [Mus musculus]	15.02	3	1	9	36	1.09374	1.09641	1.03403	4.32771	0.848591	0.20229
123858770	APC membrane recruitment protein 1 [Mus musculus]	3.45	1	1	3	10	1.32136	0.820842	1.13264	0.840464	1.20031	0.925249
160333304	apolipoprotein A-I preproprotein [Mus musculus]	7.2	1	1	2	24	0.752929	1.78263	0.73984	0.812304	2.92366	6.5116
110347473	apolipoprotein A-IV precursor [Mus musculus]	10.89	1	2	5	16	2.18684	0.629262	1.53242	0.798826	2.70319	2.15573
6680704	apolipoprotein C-I precursor [Mus musculus]	10.23	1	1	1	7	0.156506	1.88529	0.0792265	0.869262	6.15406	27.7312
672424481	apolipoprotein D precursor [Mus musculus]	13.23	1	2	2	18	1.26394	4.50757	0.77223	1.31656	0.537924	1.20863
313569874	apolipoprotein O isoform 3 [Mus musculus]	9.15	3	1	1	6	0.894998	1.14298	1.04188	0.655569	3.86333	4.068
21735435	apoptogenic protein 1, mitochondrial isoform 2 [Mus musculus]	6.77	4	1	1	3	0.894431	0.902973	1.0569	0.628142	4.28795	3.38439
94158994	apoptosis inhibitor 5 [Mus musculus]	16.07	2	6	6	24	1.16062	0.975802	0.899314	1.33878	0.881659	0.946395
6755004	apoptosis-inducing factor 1, mitochondrial isoform 1 precursor [Mus musculus]	35.46	2	15	17	170	1.10873	1.01	1.05524	0.709274	3.61852	4.79192
546231391	apoptosis-inducing factor 2 isoform 2 [Mus musculus]	21.72	4	4	6	20	0.884191	0.968987	0.830488	0.704367	3.79865	3.31606
112799851	apoptosis-stimulating of p53 protein 2 [Mus musculus]	9.79	1	4	12	109	1.19464	1.0448	1.28006	0.942763	0.888505	0.82857
545479153	apoptotic protease-activating factor 1 isoform 2 [Mus musculus]	2.1	2	1	3	6	0.870053	1.11274	0.896187	1.45195	0.33237	0.356949
281427262	aprataxin and PNK-like factor isoform 1 [Mus musculus]	5.61	3	2	2	10	1.13208	1.0979	1.1653	1.22573	0.381095	0.43725
70887797	aprataxin isoform c [Mus musculus]	10.87	3	2	4	9	1.18234	0.990915	1.15236	0.994715	0.97486	1.11765
6680710	aquaporin-1 [Mus musculus]	7.06	1	2	2	31	0.796623	0.820643	0.722589	0.603154	0.21653	0.305927
116517295	ARF GTPase-activating protein GIT2 isoform 3 [Mus musculus]	6.04	12	1	4	10	0.711464	0.93345	0.692256	1.48648	0.363522	0.393766
62079289	arf-GAP with coiled-coil, ANK repeat and PH domain-containing protein 2 [Mus musculus]	23.64	9	8	14	48	0.731668	1.3546	0.859439	2.27306	0.70026	0.533456
451327597	arf-GAP with SH3 domain, ANK repeat and PH domain-containing protein 1 isoform b [Mus musculus]	3.86	17	3	5	30	1.14565	0.869623	1.14307	1.52326	0.324863	0.253921
124487362	arfaptin-1 isoform 1 [Mus musculus]	17.16	2	1	5	34	1.13525	0.94827	0.928411	1.14329	0.770942	0.897502
658309994	arfaptin-1 isoform 2 [Mus musculus]	19.35	2	2	6	28	1.06589	1.20547	0.843524	1.20515	0.778845	0.762745
228008331	arfaptin-2 [Mus musculus]	5.57	3	1	2	8	0.609165	1.563	0.770981	1.05703	1.66296	1.90456
7106255	arginase-1 [Mus musculus]	15.79	1	2	2	9	1.87761	0.680059	1.12614	1.34691	2.17028	1.32015
262118273	arginine--tRNA ligase, cytoplasmic [Mus musculus]	26.36	1	13	14	108	0.751838	1.01897	0.966897	1.3504	0.739881	0.541907
19526986	argininosuccinate lyase [Mus musculus]	18.32	1	4	8	33	1.27847	0.720315	0.915176	1.26125	1.54119	1.01083
6996911	argininosuccinate synthase [Mus musculus]	29.13	1	5	8	39	1.21324	0.621625	1.31106	1.6088	0.634193	0.50295
405113032	arginyl-tRNA--protein transferase 1 isoform 2 [Mus musculus]	4.32	7	2	2	7	0.671933	0.8082	0.701649	1.77445	0.548459	0.663575
433809350	armadillo repeat protein deleted in velo-cardio-facial syndrome homolog isoform 4 [Mus musculus]	1.12	4	1	1	2	2.66042	0.896531	2.29643	0.786867	0.311568	0.490332
13385536	armadillo repeat-containing protein 10 [Mus musculus]	17.65	1	2	4	22	0.976205	0.935022	0.888898	0.955109	1.11347	1.00808
113199755	armadillo repeat-containing protein 6 [Mus musculus]	5.77	1	2	3	14	0.935722	0.916863	0.92068	1.4777	0.809869	0.729927
261862299	armadillo repeat-containing X-linked protein 2 [Mus musculus]	7.14	1	3	6	33	1.25528	1.18351	0.842405	0.860799	0.934647	1.82316
261862275	armadillo repeat-containing X-linked protein 3 [Mus musculus]	14.25	1	4	4	29	1.27317	1.13079	1.18166	0.93702	1.11537	0.863048
47498088	arpin [Mus musculus]	12.83	1	2	3	11	0.695072	0.883273	1.06223	1.9712	0.330967	0.20468
7304873	aryl hydrocarbon receptor [Mus musculus]	1.24	1	1	1	2	1.58774	0.829058	1.0738	0.893951	0.115616	0.166994
13184050	arylacetamide deacetylase precursor [Mus musculus]	2.76	1	1	1	3	0.710885	0.960752	1.1561	3.856	2.76442	0.603244
270483798	arylamine N-acetyltransferase 2 [Mus musculus]	3.1	2	1	1	2	1.02777	0.80204	1.04831	1.47197	0.733755	0.573349
67972647	arylsulfatase A precursor [Mus musculus]	14.62	1	4	4	35	1.03331	1.09402	0.8893	1.07814	1.20256	1.63483
125656171	arylsulfatase B precursor [Mus musculus]	3	1	2	2	22	1.16004	0.989317	0.807673	1.45149	1.07748	1.20918
33469123	asparagine synthetase [glutamine-hydrolyzing] [Mus musculus]	18	2	6	7	30	0.759773	0.908077	1.05518	1.16014	1.02622	0.746638
219275596	asparagine--tRNA ligase, cytoplasmic isoform 2 [Mus musculus]	22.58	2	10	13	69	0.66291	0.832047	0.976181	1.64415	0.553276	0.360307
160298209	aspartate aminotransferase, cytoplasmic [Mus musculus]	8.96	1	2	4	13	0.577956	0.985159	0.860573	1.50934	0.968874	0.787654
6754036	aspartate aminotransferase, mitochondrial [Mus musculus]	39.77	1	15	17	250	1.25018	1.10143	1.12147	1.01817	2.1605	2.40393
211065507	aspartate--tRNA ligase, cytoplasmic isoform 1 [Mus musculus]	23.35	1	7	10	39	0.860356	1.05684	0.952531	1.17018	0.76909	0.623562
161016822	aspartyl aminopeptidase isoform a [Mus musculus]	21.47	2	5	7	49	0.726185	1.03135	0.78456	1.39031	0.826165	0.83911
295390525	aspartyl/asparaginyl beta-hydroxylase isoform 3 [Mus musculus]	20.83	7	8	12	74	1.02514	1.27271	1.12051	0.81782	1.6548	1.67033
289177082	asporin preproprotein [Mus musculus]	7.77	1	1	3	7	0.824944	1.33707	1.35161	0.754442	0.289701	0.278038
262231796	AT rich interactive domain 2 (ARID, RFX-like) [Mus musculus]	3.12	1	4	6	16	0.844165	1.10951	0.972087	0.568951	1.3141	1.27677
124244060	AT-hook DNA-binding motif-containing protein 1 [Mus musculus]	2.32	1	2	3	9	1.11193	0.956059	0.841345	1.27484	0.694477	0.686589
124249109	AT-rich interactive domain-containing protein 1A [Mus musculus]	4.6	4	5	8	25	0.831491	1.18339	0.997753	1.03744	0.674038	0.610668
124487105	AT-rich interactive domain-containing protein 4A [Mus musculus]	8.17	3	2	12	45	0.856172	0.977817	1.33841	0.575971	1.10975	0.834893
37694070	AT-rich interactive domain-containing protein 4B isoform 2 [Mus musculus]	5.05	3	2	5	9	1.18106	0.949792	0.996396	1.10001	1.27933	1.19455
74136557	AT-rich interactive domain-containing protein 5B [Mus musculus]	2.78	5	2	4	10	0.979626	1.20538	0.934427	1.11607	0.712264	0.787494
124286823	ataxin-1-like [Mus musculus]	1.89	1	1	1	4	1.28505	0.869987	1.17104	0.980279	0.685289	0.612193
83649709	ataxin-10 [Mus musculus]	11.37	1	4	5	24	0.45294	0.772213	0.600908	1.6713	1.0635	0.661897
30519971	atlastin-1 [Mus musculus]	2.33	1	1	1	3	2.01574	0.964819	2.19725	0.902484	0.769801	0.713693
119372300	atlastin-2 isoform 1 [Mus musculus]	21.44	8	8	10	80	1.01759	1.07487	0.815603	0.674448	2.97619	3.49114
254826716	atlastin-3 isoform 1 [Mus musculus]	21.27	3	6	9	63	1.25253	0.940229	1.24782	0.694569	2.19977	2.34586
78214312	ATP synthase F(0) complex subunit B1, mitochondrial precursor [Mus musculus]	44.53	1	10	11	147	1.16771	0.99483	1.04607	0.772193	2.8246	4.24181
167716841	ATP synthase F0 subunit 8 [Mus musculus musculus]	14.93	2	1	1	3	1.10662	0.784858	0.802738	0.765149	1.47169	1.93356
344925843	ATP synthase mitochondrial F1 complex assembly factor 1 [Mus musculus]	4.89	1	1	3	8	1.14136	1.04996	1.28365	0.756036	3.64032	3.91328
6680748	ATP synthase subunit alpha, mitochondrial precursor [Mus musculus]	58.77	1	29	34	734	1.26991	0.974197	1.15592	0.780856	3.12786	3.78724
31980648	ATP synthase subunit beta, mitochondrial precursor [Mus musculus]	78.83	1	24	25	1159	1.17979	0.972287	1.20637	0.751243	2.92392	3.20544
21313679	ATP synthase subunit d, mitochondrial [Mus musculus]	52.17	1	8	8	127	0.703369	0.661339	0.878197	0.563243	4.91583	5.10822
166851828	ATP synthase subunit delta, mitochondrial precursor [Mus musculus]	44.05	2	5	5	65	1.31135	0.931417	1.2341	0.776418	2.58489	3.23638
83715998	ATP synthase subunit e, mitochondrial [Mus musculus]	45.07	1	3	3	30	1.03894	1.01585	1.0125	0.691652	3.07336	4.6191
13385484	ATP synthase subunit epsilon, mitochondrial [Mus musculus]	55.77	1	3	4	22	1.94586	1.1806	1.11764	0.736371	2.03905	5.12546
31980744	ATP synthase subunit g, mitochondrial [Mus musculus]	72.82	1	4	4	36	1.04118	1.04544	1.18581	0.863666	2.71088	3.02632
163838648	ATP synthase subunit gamma, mitochondrial isoform b [Mus musculus]	20.8	3	6	7	323	1.2917	0.951058	1.17853	0.765311	2.86777	3.57792
31560249	ATP synthase subunit s-like protein isoform 2 [Mus musculus]	25.68	2	3	5	16	1.17188	0.915119	0.972121	0.944104	1.65668	1.53943
110225379	ATP-binding cassette sub-family A member 2 [Mus musculus]	2.14	9	1	4	21	1.56659	0.977315	1.23977	0.903042	0.629339	0.88874
88853071	ATP-binding cassette sub-family A member 3 [Mus musculus]	2.82	2	2	5	15	3.50574	1.08589	2.79907	0.637892	0.704609	1.06978
146134400	ATP-binding cassette sub-family A member 5 [Mus musculus]	2.38	1	2	5	14	1.23147	0.902033	1.66076	0.702508	0.559175	0.500066
9506367	ATP-binding cassette sub-family B member 10, mitochondrial precursor [Mus musculus]	13.99	2	6	7	28	1.14902	0.996337	1.02489	0.808454	2.45488	3.06615
17647117	ATP-binding cassette sub-family B member 6, mitochondrial [Mus musculus]	12.35	2	5	5	32	1.28215	0.972154	1.13703	0.940077	2.04502	2.3571
169234938	ATP-binding cassette sub-family B member 7, mitochondrial [Mus musculus]	6.38	1	2	4	24	1.1398	0.980057	1.03371	0.890838	2.90639	3.31009
27753995	ATP-binding cassette sub-family B member 8, mitochondrial precursor [Mus musculus]	13.95	1	8	8	39	0.499676	1.23707	0.404687	0.641582	5.27749	9.49272
6671497	ATP-binding cassette sub-family D member 1 [Mus musculus]	11.96	1	4	7	41	1.68335	0.943511	1.8809	0.583422	1.47301	1.36808
60218877	ATP-binding cassette sub-family D member 3 [Mus musculus]	34.14	2	15	19	182	1.22771	0.991227	1.12722	0.61794	4.09381	3.48786
114205431	ATP-binding cassette sub-family E member 1 [Mus musculus]	12.85	1	5	7	40	0.593127	0.752478	0.802118	1.58805	0.741149	0.544383
39930335	ATP-binding cassette sub-family F member 1 [Mus musculus]	30.47	1	18	25	113	0.871123	1.13057	1.05896	0.965187	0.972404	0.762015
299473734	ATP-binding cassette sub-family F member 2 isoform 2 [Mus musculus]	22.49	2	11	16	91	0.714285	0.999603	0.825081	0.939733	0.929395	0.828951
29789050	ATP-binding cassette sub-family F member 3 [Mus musculus]	9.87	2	5	8	28	0.802279	0.959177	0.908006	1.15882	0.749591	0.687199
6752944	ATP-binding cassette sub-family G member 2 [Mus musculus]	8.52	1	3	5	31	2.05795	1.06049	1.10049	0.857394	0.587693	0.786517
255683328	ATP-binding cassette, sub-family C (CFTR/MRP), member 4 isoform 3 [Mus musculus]	10.16	4	9	11	48	1.7438	1.13564	1.89503	0.792195	1.45661	2.11071
313151222	ATP-citrate synthase isoform 1 [Mus musculus]	11.72	2	7	12	72	0.653411	0.916134	0.64265	1.35987	0.534698	0.656865
652698252	ATP-dependent (S)-NAD(P)H-hydrate dehydratase isoform 3 [Mus musculus]	14.34	4	2	3	20	1.47642	1.00659	1.22552	0.893646	1.58579	2.40619
31560653	ATP-dependent 6-phosphofructokinase, liver type [Mus musculus]	12.82	1	4	8	34	0.576937	0.957291	0.843268	1.2045	1.6451	1.06511
113205069	ATP-dependent Clp protease ATP-binding subunit clpX-like, mitochondrial isoform 2 [Mus musculus]	27.58	2	11	15	79	1.12515	0.989007	0.942457	0.72913	5.44588	4.49619
8393156	ATP-dependent Clp protease proteolytic subunit, mitochondrial precursor [Mus musculus]	27.57	1	5	5	179	1.10646	1.08202	1.0961	0.851951	3.13435	3.34701
110625690	ATP-dependent DNA helicase Q1 isoform 1 [Mus musculus]	6.17	3	2	4	8	0.967189	1.12754	0.833842	1.76069	0.861322	0.782327
150456419	ATP-dependent RNA helicase A [Mus musculus]	9.98	2	7	11	85	1.27667	1.11073	1.03558	0.581234	1.86151	2.3171
19527256	ATP-dependent RNA helicase DDX1 [Mus musculus]	22.16	1	11	12	91	0.917661	1.11702	0.991128	1.18553	0.950757	0.899737
31981163	ATP-dependent RNA helicase DDX18 [Mus musculus]	10.91	2	5	7	22	1.25851	1.11369	1.04489	0.613922	1.11067	1.22225
170932536	ATP-dependent RNA helicase DDX19A [Mus musculus]	8.79	4	2	5	27	0.716279	0.889267	0.948866	1.46705	0.621655	0.463996
34328253	ATP-dependent RNA helicase DDX24 isoform 2 [Mus musculus]	13.65	2	4	10	32	1.44343	0.980497	1.25835	0.555492	1.72565	1.49573
38372907	ATP-dependent RNA helicase DDX39A [Mus musculus]	21.31	1	2	9	43	1.08187	1.066	1.18614	1.01799	1.22049	0.878538
157838001	ATP-dependent RNA helicase DDX42 [Mus musculus]	16.58	1	7	11	32	0.86139	1.2248	0.936912	1.454	0.642164	0.65735
40538825	ATP-dependent RNA helicase DDX51 [Mus musculus]	5.32	1	2	3	7	1.051	1.01331	1.07268	0.507043	1.69434	1.85919
28076989	ATP-dependent RNA helicase DDX54 [Mus musculus]	9.15	1	3	7	52	1.01108	1.06536	0.920336	0.708525	1.57584	1.26585
117647283	ATP-dependent RNA helicase DDX55 isoform 1 [Mus musculus]	3.67	2	2	2	6	0.883329	1.1833	1.00988	1.09632	0.836198	0.792366
46852276	ATP-dependent RNA helicase Dhx29 [Mus musculus]	11.36	2	9	17	61	0.941234	1.06822	1.14692	0.961595	0.909492	0.767208
240848573	ATP-dependent RNA helicase DHX36 [Mus musculus]	4.2	1	4	4	15	0.994781	0.904975	0.844826	1.0836	0.866222	0.797132
56699440	ATP-dependent RNA helicase DHX8 [Mus musculus]	2.73	1	1	3	6	1.32517	1.01376	0.83501	1.13367	1.11373	1.31518
31088872	ATP-dependent RNA helicase SUPV3L1, mitochondrial precursor [Mus musculus]	9.5	3	6	8	34	0.965966	1.00735	1.12607	0.750043	2.40155	2.05882
7305635	ATP-dependent zinc metalloprotease YME1L1 [Mus musculus]	10.63	1	6	7	45	1.32329	0.99056	1.22271	0.796949	3.28348	3.08532
12025542	ATPase Asna1 [Mus musculus]	8.62	2	2	2	13	1.23392	0.211947	1.17751	0.887742	0.96931	1.10031
31560168	ATPase family AAA domain-containing protein 1 [Mus musculus]	19.67	1	2	5	25	1.01113	1.08805	1.17626	0.689245	2.19638	2.08355
239985513	ATPase family AAA domain-containing protein 3 [Mus musculus]	26.06	3	8	14	72	1.19525	0.972122	1.10746	0.734166	4.79757	5.83969
254540120	ATPase WRNIP1 [Mus musculus]	5.45	1	2	2	4	0.588391	1.29612	0.743858	0.897972	0.779277	1.02652
62632754	ATPase, class VI, type 11B [Mus musculus]	5.96	8	4	7	17	0.99916	1.06734	0.76943	0.941896	0.985674	1.31903
85702368	atrial natriuretic peptide receptor 3 isoform b precursor [Mus musculus]	4.86	4	2	3	8	1.54107	0.812334	1.43183	0.705798	1.51161	1.6416
34328110	atrophin-1 [Mus musculus]	0.94	1	1	1	2	0.712832	0.878423	0.72211	2.15535	0.817526	0.762188
87299635	attractin precursor [Mus musculus]	3.64	2	4	5	17	1.19445	1.19826	1.31066	0.93817	1.18667	1.0669
13384706	aurora kinase A-interacting protein [Mus musculus]	8.5	1	1	2	25	1.45628	0.942681	1.06988	1.03015	3.39765	3.62731
16716341	autophagy protein 5 [Mus musculus]	3.27	1	1	1	2	1.0108	0.694523	1.10626	1.13792	1.05668	0.752841
118197274	autophagy-related protein 2 homolog B [Mus musculus]	2.36	3	4	5	14	1.09496	0.825589	0.886657	1.2877	0.701821	0.661203
568599842	autophagy-related protein 9A isoform b [Mus musculus]	5.48	2	3	3	10	1.06115	1.05051	0.89545	0.923576	1.87605	2.12024
32189430	axin interactor, dorsalization-associated protein [Mus musculus]	7.87	1	2	2	14	0.774233	1.64816	0.774076	2.09006	0.440771	0.466319
22296593	B-cell CLL/lymphoma 7 protein family member A [Mus musculus]	9.52	1	2	2	4	0.885834	1.14137	0.829668	1.09525	1.17062	1.11765
159032025	B-cell CLL/lymphoma 7 protein family member B [Mus musculus]	11.88	1	1	2	5	0.84629	0.975446	1.08463	0.821637	1.07712	0.927316
6753176	B-cell CLL/lymphoma 7 protein family member C [Mus musculus]	8.76	2	1	2	4	1.41775	1.01374	0.912631	0.848601	0.555082	0.836451
255760055	B-cell receptor-associated protein 29 [Mus musculus]	19.17	1	4	5	54	2.42478	0.842756	1.49463	0.729779	1.39443	3.17766
31981310	B-cell receptor-associated protein 31 [Mus musculus]	35.51	1	11	12	117	1.84621	0.622755	0.651775	0.676738	2.33365	7.41396
187133241	baculoviral IAP repeat-containing protein 1b [Mus musculus]	3.66	1	1	6	16	1.52136	0.869652	1.01033	1.24958	1.18719	1.06987
409971427	baculoviral IAP repeat-containing protein 6 [Mus musculus]	4.21	12	10	17	69	0.73157	1.02004	0.888464	1.25102	0.922263	0.688289
284507286	BAG family molecular chaperone regulator 1 isoform 1S [Mus musculus]	26.94	2	4	5	29	0.687866	0.862516	0.99651	1.53979	0.698026	0.612634
21703784	BAG family molecular chaperone regulator 2 [Mus musculus]	24.29	1	3	6	21	0.798676	0.992993	0.741643	0.820477	1.63507	1.33288
115270960	BAG family molecular chaperone regulator 3 [Mus musculus]	14.04	1	5	7	28	0.79322	1.18159	0.849178	1.47953	0.636667	0.534101
17975504	BAG family molecular chaperone regulator 4 [Mus musculus]	11.82	1	1	4	18	0.809319	1.39421	0.904355	1.84574	1.46516	1.46757
58037205	BAG family molecular chaperone regulator 5 [Mus musculus]	12.75	1	3	5	15	1.05128	1.11235	1.26254	1.24949	0.771529	0.747559
312922373	band 4.1-like protein 2 [Mus musculus]	27.02	13	19	23	154	1.37881	1.14363	1.11311	1.08485	0.375138	0.402786
164663872	band 4.1-like protein 5 isoform 2 [Mus musculus]	3.37	3	2	2	10	0.960902	1.07258	1.26041	0.71884	2.26055	1.91433
46519149	BAP28 protein [Mus musculus]	6.35	1	4	15	50	1.49263	0.889138	1.02023	0.828437	0.779928	1.12115
13385296	basic leucine zipper and W2 domain-containing protein 1 [Mus musculus]	13.84	2	3	6	28	1.01762	0.779446	1.14416	1.32002	0.410147	0.348129
116014342	basigin isoform 2 precursor [Mus musculus]	10.99	2	2	2	23	0.627456	1.08021	0.587073	0.926685	6.23607	6.43165
577019444	bcl-2-like protein 1 isoform a [Mus musculus]	16.31	2	2	2	7	1.58092	0.845275	1.68892	0.729083	1.65518	1.66226
46592795	bcl-2-like protein 11 isoform 2 [Mus musculus]	24.29	9	3	3	7	1.57543	0.973064	1.55075	0.996839	0.634737	0.788443
23943828	bcl-2-like protein 13 [Mus musculus]	19.12	4	5	5	72	1.29761	0.971356	1.23058	0.834114	2.49328	2.85949
7949082	bcl-2-related ovarian killer protein [Mus musculus]	10.33	1	1	3	19	1.26337	0.932266	0.955864	0.965696	1.6347	1.81373
550544221	bcl2-associated agonist of cell death isoform 2 [Mus musculus]	12.96	2	2	2	8	1.55002	0.972188	1.51239	0.803913	1.17163	1.28211
56606148	BCL2/adenovirus E1B 19 kDa protein-interacting protein 2 isoform alpha [Mus musculus]	10.51	2	2	4	10	0.832056	2.18363	1.38958	0.731992	1.26055	0.831667
6753198	BCL2/adenovirus E1B 19 kDa protein-interacting protein 3 [Mus musculus]	25.67	1	3	5	32	0.872544	0.624574	0.553926	0.595223	11.0176	18.1268
17978260	beta-1,3-galactosyltransferase 6 [Mus musculus]	2.77	1	1	1	2	1.08733	0.833285	1.17222	0.650337	1.27905	1.38363
124487081	beta-1,3-glucosyltransferase precursor [Mus musculus]	1.64	2	1	1	2	0.74521	0.732713	0.827016	0.822422	1.32456	1.03444
11602910	beta-1,4-galactosyltransferase 1 [Mus musculus]	4.26	1	1	1	3	1.26067	0.928275	1.1089	0.751128	1.27276	1.59715
22122527	beta-1,4-galactosyltransferase 7 [Mus musculus]	7.95	1	2	3	19	1.04419	0.93223	0.859658	0.805093	1.14561	1.2826
31981890	beta-2-microglobulin precursor [Mus musculus]	22.69	1	3	3	23	1.06001	0.851252	1.08476	0.746742	1.07524	1.87248
6678059	beta-2-syntrophin [Mus musculus]	16.92	2	6	8	45	1.32217	1.24449	1.32423	0.954797	0.74142	0.90382
30425250	beta-actin-like protein 2 [Mus musculus]	48.14	3	1	12	119	0.644096	1.48527	1.76637	1.14702	0.521038	0.411443
33859769	beta-adrenergic receptor kinase 1 isoform 2 [Mus musculus]	6.18	2	2	4	5	0.899256	1.06811	1.01508	1.01956	0.455446	0.435897
405778345	beta-arrestin-2 isoform b [Mus musculus]	12.44	3	2	4	14	1.19483	0.75222	0.801715	0.972817	0.998747	1.30299
254540032	beta-catenin-like protein 1 [Mus musculus]	15.28	2	5	8	40	0.917734	1.02049	0.844739	1.59492	0.790877	0.668169
22122615	beta-centractin [Mus musculus]	15.96	1	1	5	23	0.690884	0.903238	0.746719	2.20723	0.533164	0.382583
443497949	beta-enolase [Mus musculus]	16.82	2	5	6	29	1.11401	0.940277	1.21554	1.72367	0.410642	0.29294
6753190	beta-galactosidase preproprotein [Mus musculus]	9.89	1	4	5	67	0.921616	1.09365	1.10423	0.932198	1.2508	1.43701
254675347	beta-galactosidase-1-like protein precursor [Mus musculus]	6.66	2	2	3	6	1.20874	0.94075	1.01032	1.1157	0.84361	0.789737
6754098	beta-glucuronidase precursor [Mus musculus]	14.2	2	5	6	30	1.08587	1.17636	0.948359	1.06699	1.6847	2.14188
6754186	beta-hexosaminidase subunit beta precursor [Mus musculus]	7.09	1	3	4	22	0.916305	1.4021	0.820576	1.47658	0.496452	0.467724
21703764	beta-lactamase-like protein 2 [Mus musculus]	20.14	2	4	5	33	0.86834	1.09859	0.833543	0.636169	3.16616	4.42752
6755482	beta-sarcoglycan [Mus musculus]	20	1	3	4	24	0.711906	0.977868	0.586817	0.824018	1.32942	1.40149
225543120	beta-secretase 1 isoform 1 precursor [Mus musculus]	2.2	1	1	1	8	1.09426	1.08387	1.08351	1.00331	0.330244	0.386468
7709990	betaine--homocysteine S-methyltransferase 1 [Mus musculus]	6.63	1	1	3	8	1.60595	0.770077	0.97605	1.42179	1.29588	1.20298
31542228	BH3-interacting domain death agonist [Mus musculus]	9.74	2	1	1	3	1.62908	0.740942	0.800642	1.13215	1.00387	1.32254
6754982	bifunctional 3'-phosphoadenosine 5'-phosphosulfate synthase 1 isoform a [Mus musculus]	9.78	3	5	5	16	0.814439	0.839999	0.809869	1.45065	0.482403	0.465509
319918850	bifunctional 3'-phosphoadenosine 5'-phosphosulfate synthase 2 isoform 2 [Mus musculus]	1.47	4	1	1	4	1.30526	0.874783	1.00463	0.928864	0.51244	0.605772
21703976	bifunctional ATP-dependent dihydroxyacetone kinase/FAD-AMP lyase (cyclizing) [Mus musculus]	14.01	2	4	5	25	1.09104	0.754389	0.988672	1.91706	0.808175	0.696595
31982393	bifunctional epoxide hydrolase 2 isoform a [Mus musculus]	13	4	4	4	37	0.522003	1.21734	0.779685	0.775495	28.3488	20.3648
82617575	bifunctional glutamate/proline--tRNA ligase [Mus musculus]	17.59	3	15	25	126	0.69723	1.10544	0.914114	1.28091	0.67723	0.548692
42734444	bifunctional heparan sulfate N-deacetylase/N-sulfotransferase 1 [Mus musculus]	5.56	2	3	6	18	1.15786	0.947606	0.946717	0.997419	1.07702	1.16295
257743021	bifunctional lysine-specific demethylase and histidyl-hydroxylase NO66 [Mus musculus]	3.98	1	2	2	8	1.35581	1.0711	1.06459	1.14505	2.43469	1.78138
118601009	bifunctional polynucleotide phosphatase/kinase isoform a [Mus musculus]	4.98	6	2	3	6	0.944675	1.05379	0.912718	1.19783	0.730378	0.873666
227908823	bifunctional purine biosynthesis protein PURH [Mus musculus]	20.61	1	7	10	91	0.63692	1.05822	0.873915	2.04357	0.676004	0.426901
20137008	biglycan precursor [Mus musculus]	9.21	2	1	2	18	2.83261	1.23131	2.13262	1.39069	0.325442	0.437051
124487331	biliverdin reductase A precursor [Mus musculus]	10.17	3	1	3	9	0.683114	0.819503	1.19867	2.0461	0.811625	0.454725
19526908	biogenesis of lysosome-related organelles complex 1 subunit 4 [Mus musculus]	6.98	1	1	2	5	0.856335	1.08879	0.944458	1.57013	0.584186	0.460219
20532342	biogenesis of lysosome-related organelles complex 1 subunit 5 [Mus musculus]	5.41	1	1	1	4	0.867685	0.873171	0.932163	1.20505	0.779903	0.653939
20982837	biotin--protein ligase [Mus musculus]	3.88	6	1	1	6	0.628033	1.33525	1.02057	0.882684	2.23915	2.01257
13384648	biotinidase precursor [Mus musculus]	5.67	2	3	3	19	0.910915	0.889007	0.880395	1.14269	2.14771	1.85244
86198335	bis(5'-nucleosyl)-tetraphosphatase [asymmetrical] [Mus musculus]	10.2	1	1	1	8	1.19029	0.934016	1.18367	0.877705	1.46611	1.76489
30519997	bleomycin hydrolase [Mus musculus]	7.03	1	2	3	11	1.37238	1.05697	0.714066	2.86394	0.401388	0.727106
18129622	BMP-2-inducible protein kinase [Mus musculus]	9.23	3	5	8	29	0.866236	1.33617	0.904075	1.07915	0.915377	0.905095
24371216	BMP-binding endothelial regulator protein precursor [Mus musculus]	6.72	1	4	4	11	1.37139	0.829719	0.857047	0.996542	2.7902	2.12866
58037151	bolA-like protein 1 [Mus musculus]	6.57	1	1	1	4	0.96986	0.918979	0.771605	0.876022	2.2022	2.61178
29171318	bolA-like protein 2 [Mus musculus]	41.86	1	2	2	11	1.10994	0.826254	1.0247	1.44649	0.814822	0.664237
30424938	bolA-like protein 3 [Mus musculus]	37.27	1	3	4	29	0.786327	0.838415	0.902876	0.670221	4.80523	4.84083
42734447	bone morphogenetic protein 1 precursor [Mus musculus]	7.16	4	3	6	13	1.07149	1.13045	1.11791	0.714708	0.613094	0.761603
46519168	bone morphogenetic protein receptor type-1A precursor [Mus musculus]	1.5	1	1	1	2	0.965746	1.0704	0.942028	0.944643	0.460803	0.483354
124487366	box C/D snoRNA protein 1 [Mus musculus]	16.3	4	5	8	31	1.10129	1.23585	1.07303	0.990687	0.764794	0.709555
45598372	brain acid soluble protein 1 [Mus musculus]	68.58	1	11	13	175	0.963041	1.22986	1.3146	0.931828	0.380423	0.239329
33859514	branched-chain-amino-acid aminotransferase, mitochondrial isoform 1 precursor [Mus musculus]	26.46	3	9	10	123	1.32171	0.943231	1.20887	0.825067	6.42183	8.78962
21617851	BRCA1-A complex subunit BRE isoform V [Mus musculus]	8.88	5	3	3	16	1.02246	0.918109	0.917109	1.37773	0.654848	0.629604
575501688	BRCA1-associated protein isoform 3 [Mus musculus]	5.88	2	1	3	12	0.347245	1.77575	0.508216	2.52669	0.690232	0.567618
134031957	BRCA2 and CDKN1A-interacting protein [Mus musculus]	3.16	1	1	2	8	1.14028	0.856058	1.13617	1.13337	0.960635	0.932461
124487229	breakpoint cluster region protein [Mus musculus]	8.11	3	4	11	20	0.971575	0.912409	0.943221	1.13999	0.3661	0.373657
311771530	breast cancer anti-estrogen resistance protein 1 isoform A [Mus musculus]	4.81	2	1	4	25	0.659682	2.22403	1.69639	1.60876	0.416179	0.190575
83649717	breast cancer metastasis-suppressor 1-like protein [Mus musculus]	9.6	1	1	4	10	1.18607	0.89393	0.887169	0.779431	1.12866	1.11476
156231075	brefeldin A-inhibited guanine nucleotide-exchange protein 1 [Mus musculus]	7.37	1	4	13	35	0.877395	1.08773	0.928364	1.12052	0.645899	0.639934
58037467	BRI3-binding protein precursor [Mus musculus]	16.6	2	3	3	37	0.74135	0.955558	0.597545	0.68559	2.29885	2.757
347582639	BRISC complex subunit Abro1 [Mus musculus]	7.08	1	3	3	15	0.764988	1.18928	0.967234	1.55565	0.649901	0.47574
114205435	bromodomain adjacent to zinc finger domain protein 2A [Mus musculus]	3.07	3	1	6	12	1.19479	1.14907	1.09503	0.920029	2.51533	3.07942
157057180	bromodomain and WD repeat-containing protein 1 isoform A [Mus musculus]	1.95	5	2	5	18	0.718999	1.31104	1.66554	1.24161	2.59246	2.08112
6755234	bromodomain-containing protein 7 [Mus musculus]	11.37	4	5	6	36	1.0958	0.972822	0.904593	0.664182	1.21587	1.29922
163965446	BTB (POZ) domain containing 2 [Mus musculus]	1.91	2	1	1	4	0.759435	1.21851	0.908292	1.25138	0.55627	0.637672
226874835	BTB/POZ domain-containing adapter for CUL3-mediated RhoA degradation protein 2 [Mus musculus]	3.8	1	1	1	2	1.48486	0.826029	1.10473	1.08835	0.620023	0.740205
29725637	BTB/POZ domain-containing adapter for CUL3-mediated RhoA degradation protein 3 isoform 2 [Mus musculus]	7.3	2	2	2	7	1.16836	0.826038	1.11542	1.36789	0.519301	0.541504
189409133	BTB/POZ domain-containing protein 9 [Mus musculus]	1.47	2	1	1	2	1.20117	0.962946	0.794415	1.37865	0.81015	0.889346
247494171	BTB/POZ domain-containing protein KCTD16 [Mus musculus]	4.22	1	1	2	11	1.38502	1.14689	1.19107	0.808624	0.488083	0.699121
22122459	BUD13 homolog [Mus musculus]	8.95	1	3	6	12	1.19593	1.03116	1.10618	0.761335	0.960756	1.01152
164698440	bystin [Mus musculus]	13.76	1	5	5	25	1.38583	0.830782	0.919079	0.965882	1.06968	1.13592
261878543	C-1-tetrahydrofolate synthase, cytoplasmic [Mus musculus]	10.59	1	7	8	50	0.795959	0.950678	1.00829	1.3337	0.873391	0.733782
254540200	C-Jun-amino-terminal kinase-interacting protein 3 isoform c [Mus musculus]	6.73	7	3	9	23	0.899559	1.02168	0.830299	1.41178	0.62184	0.63087
70887772	C-Jun-amino-terminal kinase-interacting protein 4 isoform 1 [Mus musculus]	12.39	18	11	18	67	0.825756	0.912708	0.868204	1.54742	0.530115	0.444507
311893326	C-terminal-binding protein 1 isoform 2 [Mus musculus]	8.62	4	2	3	16	0.720262	0.982356	0.932942	1.64471	0.783676	0.678231
113930720	C-type mannose receptor 2 precursor [Mus musculus]	6.9	2	9	9	100	1.23478	1.25511	1.62836	0.911564	0.384997	0.380901
88900515	C2 domain-containing protein 2-like [Mus musculus]	9.49	2	2	4	10	1.03052	0.958858	0.803707	0.616623	3.39764	3.16937
65787325	CAAX box 1B [Mus musculus]	7.08	1	1	1	6	0.80544	0.706134	0.890766	1.59197	0.920158	0.684721
27370012	CAAX prenyl protease 1 homolog [Mus musculus]	15.79	2	6	6	51	2.21904	0.831959	1.544	0.864902	2.48708	2.62948
121583673	cactin [Mus musculus]	2.98	1	1	3	9	0.853881	0.975229	1.02208	0.843245	1.17295	1.15955
51093867	CAD protein isoform 1 [Mus musculus]	8.18	5	12	13	56	0.678922	0.940111	0.864529	1.2562	0.753369	0.581727
114687888	cadherin-11 preproprotein [Mus musculus]	3.77	2	2	3	10	0.933447	1.13258	1.17443	1.1535	0.302888	0.266059
110625609	cadherin-13 precursor [Mus musculus]	8.68	2	1	5	9	1.0057	1.22245	1.03651	0.793785	0.906971	1.02916
9790225	calcineurin B homologous protein 1 [Mus musculus]	29.74	1	6	7	63	1.41748	0.618164	1.03111	0.438375	5.05008	5.09783
84794597	calcineurin subunit B type 1 [Mus musculus]	23.53	1	2	2	8	1.18892	1.30022	0.859458	0.750035	0.545069	0.472674
213385308	calcitonin gene-related peptide type 1 receptor precursor [Mus musculus]	2.38	1	1	1	3	0.843199	1.09663	0.820647	0.658459	0.348472	0.299034
119672912	calcium homeostasis endoplasmic reticulum protein [Mus musculus]	2.45	2	1	4	15	0.97127	1.31803	0.966671	0.856213	0.885835	1.00601
256773174	calcium homeostasis modulator protein 2 [Mus musculus]	6.81	1	1	1	5	0.925941	2.10326	0.918342	1.29124	0.326703	0.346488
78126155	calcium signal-modulating cyclophilin ligand [Mus musculus]	9.18	1	3	4	15	1.27656	1.22379	1.14205	0.818631	1.28321	1.25707
21450201	calcium uptake protein 1, mitochondrial isoform 3 [Mus musculus]	20.96	4	6	9	41	1.16225	0.936537	1.3186	0.628427	1.4899	1.40834
21312944	calcium-binding and coiled-coil domain-containing protein 1 [Mus musculus]	11.72	1	1	8	15	0.816425	0.941734	1.12022	0.965783	1.6993	1.29052
27369581	calcium-binding mitochondrial carrier protein Aralar1 [Mus musculus]	34.86	2	13	16	152	1.37803	1.11598	1.33475	0.895552	1.83745	1.99176
27369998	calcium-binding mitochondrial carrier protein SCaMC-1 [Mus musculus]	33.89	1	9	12	111	1.11112	0.999594	1.06081	0.900398	0.69679	0.81959
256355220	calcium-binding mitochondrial carrier protein SCaMC-2 isoform 2 [Mus musculus]	26.1	9	8	11	59	1.59958	0.81709	1.33244	0.67654	5.69411	5.69706
118130807	calcium-independent phospholipase A2-gamma [Mus musculus]	12.11	2	7	9	93	1.29885	0.898951	1.22474	0.683319	5.29454	6.02892
13385290	calcium-regulated heat stable protein 1 [Mus musculus]	10.81	3	1	1	6	0.781254	0.821826	1.19173	1.92582	0.704322	0.391145
260436924	calcium-responsive transactivator [Mus musculus]	2.49	1	1	1	2	0.832115	1.20703	1.06147	0.911083	1.31178	1.20845
359465610	calcium-transporting ATPase type 2C member 1 isoform 3 [Mus musculus]	13.9	5	8	9	38	0.967374	1.06806	1.10782	0.96552	0.783616	0.808131
133922603	calcium/calmodulin-dependent protein kinase kinase 1 [Mus musculus]	3.96	1	1	2	7	1.56425	0.573977	1.60553	1.28936	0.31378	0.222841
19527140	calcium/calmodulin-dependent protein kinase type 1 [Mus musculus]	11.5	1	2	4	23	1.86762	0.688474	0.918016	1.56812	0.64819	0.672452
18158420	calcium/calmodulin-dependent protein kinase type II subunit delta isoform 3 [Mus musculus]	23.22	28	1	9	58	0.762454	1.15816	0.9607	1.04325	0.894776	0.66723
85362729	calcium/calmodulin-dependent protein kinase type II subunit gamma isoform 3 [Mus musculus]	12.73	15	4	6	36	0.570879	1.38934	0.913057	1.05833	0.470382	0.406361
33468885	calcyclin-binding protein [Mus musculus]	28.38	1	4	5	28	0.607638	0.954752	0.870024	1.52703	0.656424	0.376891
100816903	calmin isoform b [Mus musculus]	0.78	2	1	1	4	1.47414	0.827919	1.49473	0.794875	1.61534	1.59502
6753244	calmodulin [Mus musculus]	37.58	4	6	6	43	0.859658	0.700132	0.855934	0.758655	1.31682	1.17556
160333216	calnexin precursor [Mus musculus]	42.47	1	23	26	565	1.23725	1.0853	1.04221	0.762697	2.09086	2.29002
110227381	calpain small subunit 1 [Mus musculus]	19.03	1	2	4	38	1.31161	0.754731	1.06746	1.11264	0.717514	0.68468
160333229	calpain-1 catalytic subunit [Mus musculus]	12.76	1	7	8	36	0.666961	1.09201	0.94521	1.06492	0.968025	0.78729
157951598	calpain-2 catalytic subunit [Mus musculus]	12	1	7	7	29	0.557524	0.99192	0.928318	1.40223	0.528162	0.422848
669174628	calpain-5 [Mus musculus]	4.84	2	3	3	11	1.21288	1.05489	1.57405	0.751078	0.342822	0.443426
157951664	calpain-6 [Mus musculus]	8.11	1	4	5	26	0.904216	1.22325	0.979571	0.909096	0.585711	0.630844
668259349	calpastatin isoform 3 [Mus musculus]	23.58	6	1	14	113	1.05708	0.889187	1.0115	1.48636	0.452122	0.479295
6680952	calponin-2 [Mus musculus]	11.15	1	2	3	14	1.39289	0.779501	1.28163	1.70042	0.0917929	0.0973073
21312564	calponin-3 [Mus musculus]	29.09	1	5	6	41	1.05047	0.99462	1.17511	1.58845	0.136122	0.132355
6680836	calreticulin precursor [Mus musculus]	61.3	1	21	22	820	1.47991	0.951103	1.26155	1.07785	1.70531	1.70935
6680840	calumenin isoform 1 precursor [Mus musculus]	47.62	2	4	13	202	1.01552	0.83453	0.970601	1.13764	0.906508	0.72413
41282022	calumenin isoform 2 precursor [Mus musculus]	48.25	2	2	11	224	1.13791	1.27344	1.03025	1.19386	0.850926	0.742351
7110693	cAMP-dependent protein kinase catalytic subunit alpha isoform 1 [Mus musculus]	21.94	6	6	7	52	0.8628	0.906267	0.880412	1.24983	1.09692	1.02966
30794476	cAMP-dependent protein kinase type I-alpha regulatory subunit [Mus musculus]	14.44	2	4	6	37	0.518402	1.18723	0.86431	1.15512	0.747024	0.625275
22550094	cAMP-dependent protein kinase type II-alpha regulatory subunit [Mus musculus]	15.92	1	3	5	34	0.730334	1.16468	1.05164	1.35918	0.662414	0.424356
45598396	cAMP-dependent protein kinase type II-beta regulatory subunit [Mus musculus]	19.47	1	4	7	97	1.11506	1.04007	1.11817	1.15207	1.02913	1.0466
85662406	CAP-Gly domain-containing linker protein 2 isoform b [Mus musculus]	13.74	3	8	15	53	0.805713	0.936581	0.94084	1.338	0.593437	0.42541
21311939	cap-specific mRNA (nucleoside-2'-O-)-methyltransferase 1 [Mus musculus]	6.69	1	5	6	24	0.810497	0.847251	0.783596	1.71703	0.459232	0.401818
124248512	carbamoyl-phosphate synthase [ammonia], mitochondrial precursor [Mus musculus]	21.53	1	22	26	155	1.9298	0.604892	0.979657	1.57216	1.58742	1.01248
157266279	carbohydrate sulfotransferase 12 [Mus musculus]	3.1	1	1	1	5	1.74101	0.78333	0.906572	1.22776	0.559598	0.701457
254540084	carbohydrate sulfotransferase 14 [Mus musculus]	2.66	1	1	1	3	1.31986	0.944562	1.04932	0.945024	0.718057	0.862859
157266319	carbohydrate sulfotransferase 2 [Mus musculus]	5.47	1	1	3	11	0.919823	1.01797	1.02503	1.41353	0.216801	0.169925
13374567	carbonic anhydrase 13 [Mus musculus]	2.67	1	1	1	8	0.548386	0.963929	0.715407	1.6021	0.566935	0.359344
31982861	carbonic anhydrase 3 [Mus musculus]	12.31	1	2	2	9	1.35184	0.748685	1.3826	3.03795	2.07652	1.05982
113680352	carbonyl reductase [NADPH] 1 [Mus musculus]	44.4	3	7	9	94	1.15532	0.934276	0.997086	0.971118	1.97449	2.25257
6671688	carbonyl reductase [NADPH] 2 [Mus musculus]	45.9	2	6	7	46	0.513468	1.36585	0.702506	1.01189	4.41423	7.77453
27413160	carbonyl reductase [NADPH] 3 [Mus musculus]	27.8	1	4	5	54	1.08311	1.0294	1.51519	0.990686	3.29547	2.87243
117553604	carboxylesterase 1D precursor [Mus musculus]	30.97	7	10	13	169	1.18589	0.940182	1.25565	0.539451	2.64486	2.56515
268839831	carboxylesterase 2-like precursor [Mus musculus]	12.86	4	2	5	19	1.53851	0.937708	1.17076	1.43338	1.71533	1.49844
257743052	carboxylesterase 3A isoform 1 precursor [Mus musculus]	10.86	3	3	3	34	0.967409	0.948883	0.916969	1.1972	1.87659	1.52627
54312076	carboxypeptidase A1 precursor [Mus musculus]	2.63	1	1	1	8	1.25271	0.911643	0.924086	0.665788	4.9903	6.80551
150378501	carboxypeptidase D precursor [Mus musculus]	7.63	1	10	11	50	1.38291	0.831329	1.15727	0.672489	1.77226	2.09112
22203763	carboxypeptidase E precursor [Mus musculus]	11.76	1	4	7	43	2.7698	1.02232	2.47191	0.889819	0.556102	0.538477
28570174	carboxypeptidase Q precursor [Mus musculus]	16.6	1	5	6	29	1.50008	1.14038	1.48581	0.968599	1.76428	2.05188
85719299	carcinoembryonic antigen-related cell adhesion molecule 1 isoform 1 precursor [Mus musculus]	7.29	6	3	3	8	1.90454	0.775486	1.62655	1.00193	1.43682	1.29103
66932980	cardiolipin synthase isoform 1 [Mus musculus]	19.14	3	2	2	22	1.11668	1.07113	1.21005	0.653121	13.7301	13.4009
162287142	carnitine O-palmitoyltransferase 1, liver isoform [Mus musculus]	13.84	1	8	9	90	0.999227	1.07293	1.57345	1.01228	1.30138	1.01522
162287165	carnitine O-palmitoyltransferase 1, muscle isoform [Mus musculus]	5.05	1	1	3	9	0.754962	1.32551	1.05742	0.502516	12.5923	8.94779
162138915	carnitine O-palmitoyltransferase 2, mitochondrial precursor [Mus musculus]	20.97	1	13	15	225	1.44949	0.927822	1.20285	0.802458	4.66971	7.64986
225543173	cartilage-associated protein precursor [Mus musculus]	11	1	4	4	20	1.03427	1.01815	1.15084	0.886674	0.960756	0.772598
7106277	casein kinase II subunit beta [Mus musculus]	3.72	1	1	1	4	1.11428	1.42654	1.25242	0.976172	0.948197	0.899475
6677983	caseinolytic peptidase B protein homolog [Mus musculus]	24.22	3	10	13	102	1.28249	0.936159	1.0201	0.895132	4.63321	3.80434
268837283	caspase activity and apoptosis inhibitor 1 [Mus musculus]	5.06	1	2	3	6	1.33833	0.820821	1.04051	0.881959	1.11668	1.16052
6753284	caspase-3 [Mus musculus]	17.33	2	3	5	19	0.654307	0.912745	0.896425	1.92482	0.437615	0.208615
122056578	caspase-8 isoform 1 precursor [Mus musculus]	11.46	2	2	6	18	0.688408	1.0456	0.989457	1.29622	0.972505	0.699084
21450187	cat eye syndrome critical region protein 5 homolog precursor [Mus musculus]	15.51	2	4	5	23	0.855679	1.01147	0.862818	1.05536	2.68432	2.96609
157951741	catalase [Mus musculus]	43.45	1	18	20	316	2.1841	1.21228	1.32333	0.853538	4.17521	4.51337
161484638	catechol O-methyltransferase [Mus musculus]	18.87	1	4	4	45	1.04857	1.06001	1.23308	0.869515	1.39343	1.22808
33468999	catechol O-methyltransferase domain-containing protein 1 [Mus musculus]	22.9	1	3	4	51	0.95137	1.1679	1.00707	0.736156	3.3188	3.3944
6753294	catenin alpha-1 [Mus musculus]	18.54	2	10	14	159	1.42311	1.26499	1.9829	1.10181	0.272447	0.248508
260166642	catenin beta-1 [Mus musculus]	24.33	1	8	12	57	1.82512	1.13032	1.45388	1.23758	0.276889	0.334594
83745122	catenin delta-1 isoform 1 [Mus musculus]	16.95	12	9	10	84	1.43145	1.10103	1.69777	1.1521	0.328108	0.307926
10946820	cathepsin 6 precursor [Mus musculus]	12.57	1	1	3	30	8.8754	0.0112608	0.923057	1.14238	0.676325	0.632459
6681079	cathepsin B preproprotein [Mus musculus]	10.32	1	4	4	96	0.847593	1.02563	0.79997	0.919518	1.4457	1.98737
6753556	cathepsin D precursor [Mus musculus]	16.1	1	5	6	37	0.727525	1.36696	1.45934	0.597813	2.86032	2.73918
31982433	cathepsin K precursor [Mus musculus]	2.43	1	1	1	9	0.942195	1.15665	1.02721	1.22014	0.463603	0.436175
6753558	cathepsin L1 preproprotein [Mus musculus]	17.66	1	2	3	17	0.708947	1.57516	1.91482	1.00107	0.87813	0.544266
11968166	cathepsin Z preproprotein [Mus musculus]	22.88	1	7	7	73	1.0897	1.26267	1.09846	1.16442	1.24606	1.46356
14916479	cation-dependent mannose-6-phosphate receptor precursor [Mus musculus]	18.35	1	4	5	32	0.897849	1.27468	0.777633	0.900667	1.51005	1.79308
133778978	cation-independent mannose-6-phosphate receptor precursor [Mus musculus]	15.55	1	24	29	129	0.627998	1.20349	0.793428	0.862122	1.06769	0.953129
6680854	caveolin-1 isoform 1 [Mus musculus]	45.51	3	7	8	161	1.76559	1.04136	1.43433	0.925067	1.65725	2.16832
18702317	caveolin-2 isoform 1 [Mus musculus]	19.75	2	2	2	14	0.872229	1.20712	0.82489	0.810933	2.9911	3.46054
62000629	CB1 cannabinoid receptor-interacting protein 1 [Mus musculus]	11.59	1	1	2	4	1.54125	0.714903	0.729378	0.888247	5.99343	7.93014
567757572	CCAAT/enhancer-binding protein beta isoform c [Mus musculus]	6.9	3	1	1	2	1.2458	0.99368	0.898954	1.08806	2.02002	2.76577
67188876	CCAAT/enhancer-binding protein zeta [Mus musculus]	10.74	2	7	11	34	1.42588	0.916899	1.24282	0.446874	2.20277	1.73914
26553441	CCR4-NOT transcription complex subunit 11 [Mus musculus]	3.37	1	2	2	6	0.771964	0.987553	0.880091	1.21945	0.591053	0.574252
256985128	CCR4-NOT transcription complex subunit 4 isoform 3 [Mus musculus]	1.92	5	1	1	4	0.748537	1.0975	1.11097	1.16852	0.490037	0.351776
408968125	CCR4-NOT transcription complex subunit 7 isoform 2 [Mus musculus]	6.85	4	1	2	8	0.837573	0.876397	0.767884	1.33161	0.750783	0.723017
23346525	CD109 antigen precursor [Mus musculus]	1.73	1	2	3	8	1.28327	1.15734	1.57005	0.641195	0.244676	0.245202
125987599	CD2-associated protein [Mus musculus]	8.32	1	1	5	15	1.2406	0.987521	0.617714	1.60709	0.586237	0.807976
19527206	CD276 antigen precursor [Mus musculus]	6.65	1	1	1	11	1.03474	1.42402	0.961588	1.17501	0.204177	0.134997
594591610	CD302 antigen isoform a precursor [Mus musculus]	11.4	2	2	2	23	1.94582	1.07289	1.96403	0.762422	1.15628	1.05342
85540468	CD44 antigen isoform c precursor [Mus musculus]	15.89	10	5	5	181	1.19735	1.00781	1.30006	0.761035	0.342628	0.300641
545477648	CD63 antigen [Mus musculus]	7.56	1	2	2	21	0.930564	0.982069	1.08058	1.06694	0.554622	0.623392
19526794	CD81 antigen [Mus musculus]	14.83	1	2	3	18	0.922605	1.01733	0.857772	0.820728	0.75814	1.07783
209862915	CD82 antigen [Mus musculus]	6.77	1	1	2	12	0.485599	1.58699	0.659248	0.659014	0.735529	0.803624
21312428	cdc42 effector protein 1 [Mus musculus]	8.07	1	1	2	12	1.22251	1.09879	2.16782	1.23972	0.243582	0.388238
13386006	cdc42 effector protein 3 [Mus musculus]	3.94	1	1	1	2	1.7401	0.865974	1.26829	1.60971	0.113989	0.100251
254039694	cdc42 effector protein 4 [Mus musculus]	18.62	2	3	4	24	1.25302	0.907898	1.57596	1.17195	0.266596	0.224606
30519967	CDC42 small effector protein 2 [Mus musculus]	22.62	1	1	1	3	0.692538	1.5965	1.33741	0.973406	0.376014	0.332571
334724453	cdc42-interacting protein 4 isoform 4 [Mus musculus]	15.57	6	4	8	31	0.617329	0.86344	0.782765	1.74081	0.5113	0.366489
19527228	CDGSH iron-sulfur domain-containing protein 1 [Mus musculus]	46.3	1	3	3	56	0.867088	0.81573	0.659903	0.685541	3.32493	4.8733
21728370	CDGSH iron-sulfur domain-containing protein 2 [Mus musculus]	16.3	1	1	2	4	0.556055	0.991857	0.456542	0.735239	2.05521	2.86495
89363038	CDK-activating kinase assembly factor MAT1 [Mus musculus]	6.8	1	1	2	4	0.600878	0.669732	0.67598	2.41065	0.867313	0.569797
13385358	CDK5 regulatory subunit-associated protein 1 [Mus musculus]	8.5	2	4	5	17	0.872419	0.938223	0.89887	0.666708	5.22914	3.96182
27369527	CDKN2A-interacting protein [Mus musculus]	22.56	3	8	10	45	1.15232	1.10768	0.947014	1.64333	1.21375	1.1994
21313402	CDKN2AIP N-terminal-like protein [Mus musculus]	9.48	1	1	1	2	0.578261	0.803287	1.27124	0.71646	1.80093	1.04798
110626163	CDP-diacylglycerol--glycerol-3-phosphate 3-phosphatidyltransferase, mitochondrial [Mus musculus]	15.91	1	6	6	42	1.24591	1.0664	1.14207	0.939597	1.47418	1.47293
28076897	CDP-diacylglycerol--inositol 3-phosphatidyltransferase [Mus musculus]	5.16	2	1	1	2	1.92427	0.862474	1.30588	0.777898	0.806009	1.284
19526900	cell cycle control protein 50A [Mus musculus]	17.03	1	4	5	42	1.42195	0.872792	0.994531	0.908088	1.10824	1.4375
166998815	cell cycle progression protein 1 isoform 2 [Mus musculus]	6.11	8	2	4	12	0.916972	1.21124	1.12952	0.679322	1.49332	1.70037
10946722	cell differentiation protein RCD1 homolog [Mus musculus]	9.03	2	2	3	11	0.746646	1.05121	0.719798	1.4733	0.629847	0.597849
6753364	cell division control protein 42 homolog isoform 1 precursor [Mus musculus]	16.75	1	1	3	13	0.647783	1.21947	1.20074	0.978529	0.839841	0.548645
22779899	cell division cycle 5-like protein [Mus musculus]	24.94	1	10	15	64	0.916209	0.957253	0.940883	0.980257	1.06944	0.985204
33563288	cell division cycle and apoptosis regulator protein 1 [Mus musculus]	11.26	2	8	13	45	1.10502	1.04706	0.899329	1.2563	1.04739	1.08209
165377264	cell division cycle protein 20 homolog [Mus musculus]	2.2	1	1	1	2	1.64652	0.847216	0.969528	1.00573	0.86123	1.18213
236467215	cell growth regulator with EF hand domain protein 1 isoform 2 precursor [Mus musculus]	14.64	2	4	4	10	1.26425	0.929806	0.813316	0.703521	0.585699	1.54931
188219567	cell growth-regulating nucleolar protein [Mus musculus]	22.16	2	5	9	28	0.835773	1.05316	0.840203	1.01692	1.34444	0.92762
157909784	cellular nucleic acid-binding protein isoform 3 [Mus musculus]	30.59	4	5	5	68	0.512843	1.37288	0.909625	1.1661	0.734498	0.506628
6680922	centrin-3 [Mus musculus]	28.14	2	3	6	21	0.700313	1.02041	0.788722	0.720986	0.881845	0.852871
145976948	centrobin [Mus musculus]	3.61	2	1	3	8	0.789681	0.912168	0.663185	0.73329	1.0865	1.45058
189458891	centromere protein F [Mus musculus]	9.88	2	2	31	124	1.69075	0.818098	1.05526	0.911966	1.06024	1.29615
225703070	centromere protein V [Mus musculus]	5.16	1	1	1	2	1.2515	0.987731	1.43506	0.591705	4.55641	10.357
22165349	centromere/kinetochore protein zw10 homolog [Mus musculus]	13.48	2	5	7	51	1.23744	1.07748	1.29484	0.734734	1.33357	1.47854
154240682	centrosomal protein of 170 kDa protein B [Mus musculus]	5.08	1	2	8	19	1.51421	0.938349	1.35928	1.47366	0.214854	0.252215
256355030	centrosomal protein of 55 kDa isoform 2 [Mus musculus]	18.22	3	2	8	40	1.20327	0.732193	1.73994	0.700933	0.320223	0.253339
110625968	centrosomal protein of 68 kDa [Mus musculus]	2.86	3	1	2	6	1.07289	1.31063	0.973382	0.549241	1.58739	1.87732
22095015	ceramide synthase 2 [Mus musculus]	10.26	1	3	3	30	1.08145	0.897886	0.77284	0.751811	2.08172	2.50946
165972325	ceramide synthase 4 [Mus musculus]	12.21	1	3	4	22	1.49684	0.742125	0.549093	0.863081	5.60884	6.40501
21312638	ceramide synthase 5 [Mus musculus]	5.56	1	1	2	6	0.706828	0.893929	0.546229	2.41035	3.08738	1.26428
27370296	ceramide synthase 6 [Mus musculus]	11.46	2	3	4	9	1.86128	0.574307	1.48045	0.918791	1.37453	1.13731
161484625	cerebellar degeneration-related protein 2 [Mus musculus]	9.67	1	1	4	18	1.9552	0.882772	1.3919	0.950564	0.756525	0.738228
124286868	cerebellar degeneration-related protein 2-like [Mus musculus]	7.1	1	1	3	13	0.961856	1.10773	1.43422	1.15562	0.48651	0.340571
112734833	ceroid-lipofuscinosis neuronal protein 5 homolog precursor [Mus musculus]	7.33	1	2	3	14	0.535127	1.25934	0.896399	0.823159	1.64384	1.4593
110347564	ceruloplasmin isoform b precursor [Mus musculus]	8.95	3	6	7	28	1.12049	1.35196	0.838071	1.10376	1.67452	2.93729
30520001	CGG triplet repeat-binding protein 1 [Mus musculus]	23.95	1	2	4	8	0.617374	1.12397	0.767037	1.23806	0.64061	0.63549
21704220	charged multivesicular body protein 1a [Mus musculus]	9.69	1	1	2	2	0.831675	0.991616	0.8278	0.915964	1.34533	1.35514
13195618	charged multivesicular body protein 1b-1 [Mus musculus]	7.04	1	1	2	4	0.730521	1.02056	0.997375	1.61575	0.487574	0.39813
21312151	charged multivesicular body protein 2a [Mus musculus]	10.36	2	1	3	12	0.932588	0.942508	0.785283	1.43171	0.52187	0.564251
30794432	charged multivesicular body protein 2b [Mus musculus]	11.27	1	1	3	8	0.774447	1.06362	0.948548	1.2755	0.53688	0.386677
13386442	charged multivesicular body protein 5 [Mus musculus]	16.89	1	1	3	9	1.26717	0.880333	0.990599	1.2753	1.11495	0.967808
147904547	charged multivesicular body protein 6 [Mus musculus]	24.5	2	3	3	41	1.29252	0.868551	1.25922	0.78235	0.8078	0.77023
21359827	charged multivesicular body protein 7 [Mus musculus]	6.87	1	2	2	7	0.932986	0.95177	1.00116	1.11249	0.730787	0.716621
148277043	chitobiosyldiphosphodolichol beta-mannosyltransferase [Mus musculus]	3.32	1	2	2	8	1.47335	0.932033	1.10559	0.840689	1.71661	1.78006
295293090	chloride channel CLIC-like protein 1 isoform 2 precursor [Mus musculus]	18.92	2	7	7	45	1.17654	0.954727	1.01298	0.815501	1.00125	1.04954
15617203	chloride intracellular channel protein 1 [Mus musculus]	7.88	1	2	2	11	0.68734	0.82919	1.17824	2.39617	0.202867	0.106648
7304963	chloride intracellular channel protein 4 [Mus musculus]	39.53	1	5	6	36	0.627057	0.941511	0.92774	1.33691	0.921505	0.758141
6753434	chloride transport protein 6 [Mus musculus]	2.76	1	1	2	28	1.25226	1.06706	1.21613	0.866353	0.864614	0.937384
227499988	choline transporter-like protein 1 isoform B [Mus musculus]	1.33	5	1	1	4	1.1933	1.06114	1.31075	0.792369	0.556781	0.63807
312596932	choline transporter-like protein 2 isoform 1 [Mus musculus]	8.38	3	6	6	41	1.47119	1.1055	1.41744	0.983463	0.321386	0.409412
253683458	choline-phosphate cytidylyltransferase A [Mus musculus]	13.35	1	4	4	42	1.12134	1.00521	0.621772	1.20644	2.22342	2.24787
226442811	cholinephosphotransferase 1 isoform 2 [Mus musculus]	3.02	1	1	1	17	1.37226	0.956104	1.25308	0.635168	2.38497	2.6895
158711710	chondroitin sulfate glucuronyltransferase precursor [Mus musculus]	7.81	1	4	5	15	0.891727	1.01344	0.982798	0.811932	0.980407	1.16689
357933637	chondroitin sulfate N-acetylgalactosaminyltransferase 1 [Mus musculus]	6.04	1	1	3	14	1.5791	1.13031	1.47342	0.707258	0.484274	0.651163
31560032	chondroitin sulfate N-acetylgalactosaminyltransferase 2 [Mus musculus]	3.14	1	1	1	3	1.10411	0.965919	0.868209	1.08757	0.836122	0.963471
124487199	chondroitin sulfate synthase 1 precursor [Mus musculus]	7.38	2	3	7	17	0.768264	1.02583	0.804344	0.918884	1.15855	0.870191
48525359	chondroitin sulfate synthase 2 isoform b [Mus musculus]	8.82	2	1	5	16	1.27288	0.81126	1.06259	0.831126	0.85522	1.00961
7304957	chromatin assembly factor 1 subunit A [Mus musculus]	2.74	1	2	3	8	1.05815	0.923748	0.887588	1.01829	0.428492	0.45061
21312470	chromatin assembly factor 1 subunit B [Mus musculus]	4.72	2	2	3	5	1.28689	0.75162	1.06259	0.973564	0.576285	0.501047
657940860	chromatin target of PRMT1 protein isoform 2 [Mus musculus]	32.26	7	2	7	16	1.25758	0.833529	0.921763	0.720201	2.13961	2.48766
31542346	chromobox protein homolog 2 [Mus musculus]	7.51	4	1	3	8	1.77634	1.05335	0.659664	1.6382	0.18094	0.376672
108860695	chromobox protein homolog 3 [Mus musculus]	25.14	1	2	4	31	1.15395	1.02499	0.938756	1.1928	0.673231	0.939291
158966694	chromobox protein homolog 5 [Mus musculus]	25.13	2	2	5	12	0.876158	1.72791	1.46372	0.612524	0.697333	1.15806
7304947	chromobox protein homolog 8 [Mus musculus]	11.33	1	3	4	8	0.953171	1.16523	1.2074	0.70005	1.07087	1.20845
357527416	chromodomain helicase DNA binding protein 3 [Mus musculus]	7.74	12	4	14	51	0.707508	1.13012	0.927004	0.773405	0.592992	0.489967
239985588	chromodomain-helicase-DNA-binding protein 1 [Mus musculus]	4.5	1	1	8	14	0.869473	0.991618	1.06826	1.27671	1.24727	1.05566
189458810	chromodomain-helicase-DNA-binding protein 2 [Mus musculus]	5.53	1	2	10	32	0.789606	1.05609	0.918136	2.1085	2.60469	2.18383
39204553	chromodomain-helicase-DNA-binding protein 4 [Mus musculus]	11.91	18	14	22	115	0.791445	1.27677	0.957866	1.07192	0.831803	0.893144
119392064	chromodomain-helicase-DNA-binding protein 8 [Mus musculus]	3.18	9	3	8	19	0.982874	1.13351	0.775224	1.84537	0.536804	0.572546
32469497	chromosome alignment-maintaining phosphoprotein 1 [Mus musculus]	8.23	1	6	7	24	0.91136	1.13636	0.744819	0.871442	1.02292	1.39457
157951666	chromosome transmission fidelity protein 18 homolog [Mus musculus]	3.2	2	1	2	4	1.3316	0.654722	0.97137	0.850231	0.664339	0.669041
225543576	cilia- and flagella-associated protein 20 [Mus musculus]	11.92	1	2	2	4	1.24711	0.747003	0.963463	1.16862	0.863025	0.800025
30352008	cilia- and flagella-associated protein 36 [Mus musculus]	7.58	1	2	3	9	0.956335	0.785816	1.15772	1.2656	0.338311	0.198806
163954951	cirhin [Mus musculus]	3.21	1	1	2	10	0.973122	1.1665	1.11305	0.60437	1.36963	1.3837
256220113	citrate lyase subunit beta-like protein, mitochondrial precursor [Mus musculus]	39.64	1	9	10	89	0.668429	1.0379	0.664311	0.699765	5.24039	9.07944
13385942	citrate synthase, mitochondrial precursor [Mus musculus]	34.48	1	10	12	242	1.17598	0.953022	1.0704	0.664557	3.57544	4.63392
27312023	CKLF-like MARVEL transmembrane domain-containing protein 4 [Mus musculus]	4.33	1	1	1	2	0.811734	0.963045	0.959832	0.542434	1.70451	2.16209
51491845	clathrin heavy chain 1 [Mus musculus]	29.43	4	33	36	381	0.90704	0.984731	1.02304	1.08193	0.809116	0.809537
122939196	clathrin light chain A isoform d [Mus musculus]	18.52	6	3	5	38	0.895694	1.10207	0.868109	0.999444	0.954265	0.968855
30794164	clathrin light chain B [Mus musculus]	11.37	2	2	3	12	1.0503	1.12087	0.956945	1.1378	0.614374	0.764327
16751835	cleavage and polyadenylation specificity factor subunit 1 isoform 2 [Mus musculus]	5.62	4	6	8	30	0.906438	1.01315	1.00624	0.476269	2.06728	2.31965
601983512	cleavage and polyadenylation specificity factor subunit 4 isoform b [Mus musculus]	2.88	3	1	1	2	0.894971	1.37412	0.863513	0.268342	1.69827	2.59744
13386106	cleavage and polyadenylation specificity factor subunit 5 [Mus musculus]	11.89	1	3	3	21	0.872786	1.02264	0.841549	1.28675	0.841029	0.904193
62909983	cleavage and polyadenylation specificity factor subunit 6 [Mus musculus]	2.18	4	1	1	4	0.983372	1.13198	1.04683	0.953276	0.940681	1.10264
256665245	cleavage and polyadenylation specificity factor subunit 7 isoform 2 [Mus musculus]	4.76	2	1	2	4	0.834943	1.07782	0.83822	1.47805	0.809206	0.582377
13195628	cleavage stimulation factor subunit 1 [Mus musculus]	2.32	1	1	1	3	0.746815	1.40834	0.973903	1.19012	1.20753	0.860964
594190786	cleavage stimulation factor subunit 2 isoform 2 [Mus musculus]	15.88	3	1	6	39	1.75266	0.7754	1.08951	0.916365	1.21886	1.34722
594190792	cleavage stimulation factor subunit 2 isoform 3 [Mus musculus]	19.61	7	2	7	45	1.26024	1.04027	0.96963	1.02873	1.01281	1.05095
21704042	cleavage stimulation factor subunit 3 isoform 1 [Mus musculus]	18.13	3	8	10	47	0.834043	1.08284	0.939807	1.08762	1.03023	0.98255
103472025	cleft lip and palate transmembrane protein 1 homolog [Mus musculus]	23.19	2	9	9	104	1.42235	0.848804	1.15311	0.715216	2.26126	2.38197
124487201	clustered mitochondria protein homolog [Mus musculus]	14.78	2	11	16	73	0.610456	0.919264	0.616016	1.20927	2.37222	2.14235
39930457	clusterin-associated protein 1 [Mus musculus]	8.47	4	1	3	4	0.868158	0.770432	0.744802	1.31408	0.527013	0.585505
159110598	CMP-N-acetylneuraminate-beta-galactosamide-alpha-2,3-sialyltransferase 2 [Mus musculus]	8	1	2	2	5	1.39538	0.892361	1.38052	0.880233	1.26592	1.01371
225543514	CMP-sialic acid transporter [Mus musculus]	8.33	3	1	3	9	1.04437	0.954566	0.866894	0.885695	1.1268	1.4036
19482160	coactosin-like protein [Mus musculus]	14.08	1	2	2	4	0.554559	1.0463	0.812692	1.13898	0.439742	0.297314
6679731	coagulation factor V precursor [Mus musculus]	4.86	1	4	12	40	1.70713	0.553991	2.38773	0.267119	0.895996	1.27041
226823359	coatomer subunit alpha [Mus musculus]	19.04	1	11	17	116	0.881874	0.946204	0.886737	1.12747	0.782976	0.71391
15426055	coatomer subunit beta [Mus musculus]	13.33	1	9	13	63	0.70731	1.0359	0.824046	1.39195	0.684682	0.566618
29789080	coatomer subunit beta' [Mus musculus]	17.79	1	14	16	131	0.716732	1.06935	0.874557	1.08996	0.784236	0.688914
148747410	coatomer subunit delta [Mus musculus]	22.5	1	10	11	60	0.752705	1.02281	0.82828	1.60178	0.711757	0.582237
10946972	coatomer subunit epsilon [Mus musculus]	16.56	1	3	3	18	0.65384	1.3371	0.881557	1.16122	0.726921	0.558437
8567338	coatomer subunit gamma-1 isoform 1 [Mus musculus]	17.85	3	10	14	59	0.664159	0.985443	0.772738	1.67965	0.577468	0.52479
8567340	coatomer subunit gamma-2 [Mus musculus]	13.2	1	5	11	33	0.716818	1.03762	0.841065	1.28914	1.16611	1.01403
9789913	coatomer subunit zeta-1 [Mus musculus]	5.65	2	1	1	5	0.321294	1.3654	0.82483	1.27508	0.817138	0.584858
9845242	coatomer subunit zeta-2 [Mus musculus]	4.88	1	1	1	4	0.416733	1.12681	0.904257	1.28293	0.886932	0.58343
21313396	cob(I)yrinic acid a,c-diamide adenosyltransferase, mitochondrial precursor [Mus musculus]	30.8	2	2	4	15	0.666843	0.973821	0.543175	0.680793	2.97461	4.63472
89337266	coenzyme Q-binding protein COQ10 homolog B, mitochondrial isoform 2 [Mus musculus]	5.21	2	1	1	2	1.22078	1.0512	1.0008	0.87724	1.48802	1.74084
6680924	cofilin-1 [Mus musculus]	28.92	1	2	6	27	0.77996	1.10504	1.09082	1.45634	0.387546	0.296334
118150672	cohesin subunit SA-2 isoform 1 [Mus musculus]	4.31	2	3	5	19	0.688314	1.17086	0.85884	1.25128	0.82146	0.847259
158854018	cohesin subunit SA-3 [Mus musculus]	3.79	2	2	6	16	1.41894	0.852164	1.52249	0.69665	1.45136	1.84194
269973923	coiled-coil domain-containing protein 102A [Mus musculus]	12.2	1	2	7	15	1.0447	1.03149	0.955617	1.99607	0.218848	0.218108
58037169	coiled-coil domain-containing protein 115 [Mus musculus]	18.33	1	1	3	17	1.1707	1.05477	0.815898	0.77976	1.55454	1.59233
164698436	coiled-coil domain-containing protein 117 [Mus musculus]	4.33	1	1	1	2	0.787798	1.02106	1.61995	1.52844	0.922587	0.58872
47059143	coiled-coil domain-containing protein 124 [Mus musculus]	17.51	1	1	5	14	1.11781	1.031	0.838337	0.824224	0.685988	0.901302
281183278	coiled-coil domain-containing protein 127 isoform 1 [Mus musculus]	28.85	1	3	7	20	1.1243	0.98645	0.913064	0.810278	1.96559	2.42219
268370059	coiled-coil domain-containing protein 132 isoform 2 [Mus musculus]	2.69	3	2	3	9	0.80677	1.04678	1.08801	1.35026	0.499811	0.402902
22779893	coiled-coil domain-containing protein 137 [Mus musculus]	25.86	2	4	9	38	1.16683	0.952311	0.962505	1.17066	0.840024	0.913974
256542283	coiled-coil domain-containing protein 175 [Mus musculus]	11.31	2	1	9	23	1.00094	1.1381	1.13201	0.924181	3.93304	3.50768
226053365	coiled-coil domain-containing protein 184 [Mus musculus]	5.24	1	1	1	4	1.34051	0.994197	1.22804	0.950932	1.19923	1.43628
133922578	coiled-coil domain-containing protein 22 [Mus musculus]	11.8	1	3	7	20	0.752531	1.05658	1.00186	1.34414	0.622826	0.500095
394025701	coiled-coil domain-containing protein 30 isoform b [Mus musculus]	10.48	2	1	8	27	1.69149	0.797593	0.950523	0.880895	4.28307	5.06932
13385406	coiled-coil domain-containing protein 43 [Mus musculus]	6.31	1	1	1	2	0.666061	1.17021	0.669881	1.96257	0.484275	0.322399
125628650	coiled-coil domain-containing protein 47 precursor [Mus musculus]	34.37	1	9	14	104	1.11253	1.06141	0.94108	0.777168	2.39958	2.62542
71043970	coiled-coil domain-containing protein 50 isoform 2 [Mus musculus]	21.72	4	2	7	54	0.832089	1.31636	0.89186	1.56906	0.386178	0.398576
258679490	coiled-coil domain-containing protein 51 [Mus musculus]	16.01	2	5	6	33	1.0756	0.974604	1.17523	0.71314	2.9551	3.08521
226874940	coiled-coil domain-containing protein 58 isoform 3 [Mus musculus]	33.58	3	2	4	22	0.939172	0.804431	0.800532	1.30864	2.41048	1.91754
110625752	coiled-coil domain-containing protein 80 precursor [Mus musculus]	11.7	1	6	9	35	2.71389	1.27656	2.93817	0.497536	0.741498	2.31841
165905619	coiled-coil domain-containing protein 86 [Mus musculus]	6.1	1	2	2	7	1.03921	1.12238	1.01488	0.972227	1.58831	1.41512
160333440	coiled-coil domain-containing protein 93 isoform c [Mus musculus]	17.36	2	6	11	42	0.873837	1.08273	1.04392	1.44078	0.510418	0.461422
29126193	coiled-coil domain-containing protein R3HCC1L [Mus musculus]	2.45	1	1	2	7	0.684967	1.09028	1.16495	1.10184	0.47743	0.387113
13384734	coiled-coil-helix-coiled-coil-helix domain-containing protein 1 [Mus musculus]	9.32	1	1	1	2	1.02653	0.830005	0.964629	0.774913	3.12871	2.96672
18079334	coiled-coil-helix-coiled-coil-helix domain-containing protein 2, mitochondrial precursor [Mus musculus]	23.53	4	2	2	14	1.03094	1.05627	1.02471	1.41818	2.44894	1.9517
28076873	coiled-coil-helix-coiled-coil-helix domain-containing protein 5 [Mus musculus]	10.91	1	1	1	3	1.07515	0.735902	0.85806	1.22664	2.82249	2.11896
551411882	coiled-coil-helix-coiled-coil-helix domain-containing protein 7 [Mus musculus]	27.06	1	2	2	15	0.694263	1.01098	0.672235	1.00866	3.52436	3.73909
21450287	cold shock domain-containing protein E1 isoform 1 [Mus musculus]	20.68	4	12	15	89	0.723463	1.08916	0.859222	1.14848	0.701948	0.689946
34328108	collagen alpha-1(I) chain precursor [Mus musculus]	46.39	1	39	42	809	1.64285	1.4038	1.35037	1.18881	0.149956	0.195766
226423933	collagen alpha-1(III) chain precursor [Mus musculus]	43.78	1	39	41	629	1.62344	1.73647	1.56872	1.30632	0.1706	0.196851
161484654	collagen alpha-1(IV) chain precursor [Mus musculus]	19.95	1	20	24	185	2.1197	1.58291	1.43021	1.3412	1.64503	1.40523
164565411	collagen alpha-1(V) chain precursor [Mus musculus]	28.35	17	26	34	202	2.13862	1.52574	1.66219	1.55652	0.711502	0.654536
6753484	collagen alpha-1(VI) chain precursor [Mus musculus]	22.15	1	13	16	166	1.75243	0.893097	1.52904	1.1639	1.06986	0.828066
110681716	collagen alpha-1(VIII) chain precursor [Mus musculus]	1.34	1	1	1	5	0.857272	1.41515	1.6004	0.893663	0.734272	0.485067
594140550	collagen alpha-1(XII) chain precursor [Mus musculus]	8.06	3	15	21	72	0.956011	1.09265	0.993041	0.906688	0.126068	0.105507
40789282	collagen alpha-1(XVIII) chain isoform 2 precursor [Mus musculus]	9.58	6	6	10	49	0.958342	0.974738	0.898931	1.03505	0.740151	0.712461
83745131	collagen alpha-1(XXVIII) chain precursor [Mus musculus]	2.45	1	1	3	5	1.0191	0.839268	0.957708	1.31382	0.726684	0.460043
111120329	collagen alpha-2(I) chain precursor [Mus musculus]	28.86	1	22	25	501	1.73867	1.41136	1.56446	1.10219	0.133919	0.16736
226437587	collagen alpha-2(IV) chain preproprotein [Mus musculus]	24.66	1	24	27	332	1.29476	1.01435	1.0779	1.25993	2.85897	1.87692
86613790	collagen alpha-2(V) chain precursor [Mus musculus]	30.39	1	24	27	205	1.44179	1.16106	1.1378	1.36866	0.540039	0.44707
22203747	collagen alpha-2(VI) chain precursor [Mus musculus]	20.99	2	18	19	187	1.894	0.857477	1.46303	1.00139	1.10426	0.89467
339895744	collagen alpha-3(VI) chain isoform 1 precursor [Mus musculus]	24.45	1	1	60	607	1.26619	0.747142	0.855782	1.5365	1.83156	0.983538
339895748	collagen alpha-3(VI) chain isoform 2 precursor [Mus musculus]	29.32	1	1	60	626	1.92109	0.730313	1.33015	1.23152	4.5614	3.22921
255982524	collagen type IV alpha-3-binding protein isoform 2 [Mus musculus]	5.85	2	1	4	26	1.04173	0.97347	1.05626	1.15179	0.715151	0.782391
110626003	COMM domain-containing protein 2 [Mus musculus]	14.07	1	1	2	4	1.16855	1.07031	1.31295	0.88357	3.24065	2.95859
21313478	COMM domain-containing protein 5 [Mus musculus]	5.36	1	1	1	2	1.27463	0.876705	0.835836	1.49709	0.566745	0.684059
274319665	COMM domain-containing protein 6 isoform 2 [Mus musculus]	8.43	2	1	1	4	1.06449	0.83378	0.988888	1.44005	0.49403	0.435152
306035198	COMM domain-containing protein 7 isoform 1 [Mus musculus]	16	3	2	2	8	0.930668	0.770327	1.00422	1.15283	0.774108	0.68078
30519913	COMM domain-containing protein 8 [Mus musculus]	8.74	1	1	1	3	1.1236	0.831312	1.03725	1.03527	1.30528	1.22908
21313224	COMM domain-containing protein 9 [Mus musculus]	4.55	1	1	1	2	0.517827	0.880861	0.714432	1.5294	0.599328	0.468026
164518919	complement C1r-B subcomponent precursor [Mus musculus]	0.99	2	1	1	2	1.21377	1.42682	1.56193	0.899013	0.161347	0.224878
148277056	complement C1s-A subcomponent precursor [Mus musculus]	2.59	2	2	2	6	0.556836	1.31574	0.767375	1.09138	0.289845	0.29032
126518317	complement C3 precursor [Mus musculus]	29.83	1	38	42	357	0.75929	0.828609	0.556241	0.78514	13.5335	9.15306
112181167	complement component 1 Q subcomponent-binding protein, mitochondrial [Mus musculus]	10.04	1	2	2	135	1.06448	1.04372	1.06094	0.900113	2.97429	2.94998
632794820	complement factor D isoform 2 precursor [Mus musculus]	8.53	2	1	1	3	1.19045	1.12011	0.577933	0.625901	1.40862	4.55286
109627652	complement factor H precursor [Mus musculus]	2.56	1	1	3	7	3.25309	1.3969	2.00374	1.37318	1.30887	1.96046
225543444	complex I assembly factor TIMMDC1, mitochondrial [Mus musculus]	9.82	1	2	2	14	0.967768	0.938719	0.898594	0.584631	4.74236	4.85423
58037123	complex I assembly factor TMEM126B, mitochondrial [Mus musculus]	10.87	1	1	2	4	0.97241	1.185	1.49925	0.836721	2.37963	2.04231
31980802	complex I intermediate-associated protein 30, mitochondrial [Mus musculus]	30.61	1	8	9	61	1.26224	0.929968	1.24235	0.721211	3.87039	5.13988
295389521	condensin complex subunit 2 [Mus musculus]	3.83	1	3	3	6	0.750779	0.925292	1.0147	0.91122	0.322888	0.249703
169234780	condensin complex subunit 3 [Mus musculus]	7.07	1	4	6	28	0.745336	1.57911	0.996176	0.732099	0.339617	0.243653
169646203	condensin-2 complex subunit H2 isoform a [Mus musculus]	4.28	5	1	3	8	1.01481	0.768555	0.954285	0.985295	0.516543	0.515087
124486674	connector enhancer of kinase suppressor of ras 1 [Mus musculus]	2.14	1	1	2	7	1.10987	0.902786	0.799148	1.20507	2.67133	2.68196
256985208	conserved oligomeric Golgi complex subunit 2 [Mus musculus]	9.03	2	5	5	23	0.754788	1.05033	0.802838	1.2473	0.853463	0.801831
19527194	conserved oligomeric Golgi complex subunit 4 [Mus musculus]	13.89	1	4	11	43	0.971528	0.973673	0.774359	1.2583	0.796696	0.789892
160333744	conserved oligomeric Golgi complex subunit 6 [Mus musculus]	7	1	2	5	29	0.816504	0.988963	0.803438	1.07752	0.835441	0.960802
110625631	conserved oligomeric Golgi complex subunit 7 [Mus musculus]	11.56	1	7	8	27	0.861447	1.05183	0.883546	1.02692	0.804064	0.81919
66392581	conserved oligomeric Golgi complex subunit 8 [Mus musculus]	1.25	1	1	1	2	0.714489	1.07189	0.71574	1.11305	0.886594	0.999932
51988904	constitutive coactivator of peroxisome proliferator-activated receptor gamma [Mus musculus]	1.27	1	1	1	2	1.14863	1.09573	1.1777	1.26372	0.63763	0.631474
126090857	constitutive coactivator of PPAR-gamma-like protein 1 [Mus musculus]	10.79	3	7	8	51	0.547073	1.29208	0.883426	0.837838	0.791651	0.77354
126723307	constitutive coactivator of PPAR-gamma-like protein 2 [Mus musculus]	3.94	2	3	4	7	0.971873	1.2141	1.47172	0.717859	1.82557	1.75517
295424137	COP9 signalosome complex subunit 1 isoform 1 [Mus musculus]	13.5	4	5	6	35	0.815511	0.967301	0.92078	2.07116	0.763621	0.518494
70909327	COP9 signalosome complex subunit 2 isoform b [Mus musculus]	13.32	3	2	4	33	0.496972	1.123	0.968748	2.10119	0.657848	0.445314
6753488	COP9 signalosome complex subunit 3 [Mus musculus]	15.84	3	4	5	16	0.593641	0.97873	0.79667	2.51274	0.705711	0.486051
6753490	COP9 signalosome complex subunit 4 [Mus musculus]	20.69	3	6	8	32	0.647405	0.977021	0.874991	1.83193	0.652905	0.566189
7304971	COP9 signalosome complex subunit 5 isoform 1 [Mus musculus]	5.39	2	1	2	11	0.831932	0.760934	0.84931	2.29707	0.659435	0.519819
7242142	COP9 signalosome complex subunit 7a isoform 1 [Mus musculus]	24.36	3	4	6	26	0.822921	0.954002	0.86483	2.10323	0.674188	0.541626
25141332	copine-1 [Mus musculus]	11.19	1	3	6	41	0.954213	0.926738	0.847441	0.921735	0.813419	0.980171
23943807	copine-2 [Mus musculus]	4.01	1	2	2	5	1.10947	1.29891	1.37215	0.918948	0.565083	0.801517
25141335	copine-3 [Mus musculus]	2.81	1	1	2	16	0.581457	1.28704	0.470026	0.955521	0.846826	1.03248
8393066	copper chaperone for superoxide dismutase [Mus musculus]	8.76	1	1	1	3	0.713601	0.977496	1.22293	0.556402	2.16832	1.63856
157951680	copper-transporting ATPase 1 isoform 2 [Mus musculus]	6.91	2	5	10	39	1.00506	1.03945	1.07397	0.868541	1.19331	1.26988
189458847	cordon-bleu protein-like 1 isoform 2 [Mus musculus]	14.13	17	11	14	114	1.20612	1.03009	1.5162	1.27619	1.04219	0.801949
283945572	core histone macro-H2A.1 isoform 2 [Mus musculus]	17.25	6	2	6	14	1.78714	1.1808	1.29483	0.46231	1.09644	2.88834
157042778	corepressor interacting with RBPJ 1 [Mus musculus]	7.33	2	2	4	11	0.952146	1.13021	1.31961	0.768944	0.950694	0.968232
6678115	cornifin-A [Mus musculus]	5.56	1	1	1	2	1.04355	0.731643	0.578109	1.65291	1.80319	2.17903
6753494	coronin-1B [Mus musculus]	18.8	1	4	5	72	0.687197	0.991277	1.07012	1.51918	0.979885	0.596505
31542413	coronin-1C [Mus musculus]	15.61	1	7	8	81	0.720504	1.04204	1.17586	1.51922	0.441829	0.303334
148747331	coronin-7 [Mus musculus]	7.81	1	4	5	27	0.67917	1.07518	0.96396	1.40231	1.03387	1.00996
153791468	costars family protein ABRACL [Mus musculus]	16.05	1	1	1	5	1.12566	0.579411	0.958383	1.52372	0.761164	0.493467
6753412	craniofacial development protein 1 [Mus musculus]	21.02	1	4	6	19	0.677791	0.852083	0.888837	1.64156	0.381814	0.353859
70995311	CREB-binding protein [Mus musculus]	5.41	5	2	10	16	1.02093	0.784796	1.27837	2.28846	0.558767	0.429253
30794196	CREB3 regulatory factor [Mus musculus]	2.19	1	1	1	2	1.03479	0.699106	0.605774	1.62504	1.32163	2.15835
31542421	crk-like protein isoform 1 [Mus musculus]	6.93	1	2	2	6	0.864189	1.07498	0.978389	1.10265	0.54657	0.549274
13385288	crooked neck-like protein 1 [Mus musculus]	10.72	1	6	8	36	0.818575	1.02754	0.889845	0.724822	0.817293	1.09599
27312016	cryptochrome-2 [Mus musculus]	2.03	1	1	1	2	0.960355	1.23688	0.842179	1.35997	0.994477	1.28828
21450147	CSC1-like protein 1 [Mus musculus]	5.85	1	2	4	16	1.05367	1.25096	1.06391	1.09417	0.593574	0.553927
172072613	CTP synthase 1 [Mus musculus]	10.49	1	2	5	60	1.01955	1.08941	1.02716	1.12419	0.753887	0.748246
270483773	CTP synthase 2 isoform a [Mus musculus]	6.83	4	2	4	29	0.872118	0.956454	1.00913	1.24612	1.20144	1.08627
254039646	CTTNBP2 N-terminal-like protein [Mus musculus]	4.08	1	2	3	12	0.977093	0.847224	1.00642	1.16862	0.781254	0.601517
164698388	CUE domain-containing protein 1 isoform 1 [Mus musculus]	3.35	2	1	1	4	1.13974	0.940311	0.95099	1.22837	0.723549	0.815757
159032039	CUGBP Elav-like family member 2 isoform 5 [Mus musculus]	19.01	13	3	7	76	1.28265	0.501727	1.42193	9.13148	1.20008	1.04449
7549752	cullin-1 [Mus musculus]	10.95	1	5	8	59	0.636546	0.945301	0.74243	1.54125	0.584591	0.459594
170014698	cullin-2 [Mus musculus]	14.36	1	6	11	38	0.749454	0.927416	0.977657	1.29648	1.15603	0.834331
7710014	cullin-3 [Mus musculus]	15.1	3	9	9	44	0.850164	1.01402	0.958962	1.58576	0.6833	0.521178
158635985	cullin-4B [Mus musculus]	14.12	1	7	16	78	1.11032	0.913712	1.10635	1.53696	0.744837	0.626251
239051082	cullin-5 isoform 2 [Mus musculus]	9.3	2	4	7	27	0.750826	1.1552	0.804114	1.32765	0.79731	0.775195
57013279	cullin-7 [Mus musculus]	11.19	4	13	16	63	0.9701	0.960663	0.990057	1.15792	0.491997	0.469707
189409138	cullin-associated NEDD8-dissociated protein 1 [Mus musculus]	17.24	1	11	17	152	0.765682	0.928256	0.860089	1.92535	0.691805	0.518427
254692880	cullin-associated NEDD8-dissociated protein 2 [Mus musculus]	6.96	2	2	7	33	0.966076	0.988625	1.00783	1.08649	0.576806	0.498569
30842792	CWF19-like protein 2 [Mus musculus]	11.27	2	4	11	29	0.858816	1.07508	0.816086	0.885004	0.980285	1.00762
18390325	CXXC-type zinc finger protein 1 [Mus musculus]	6.06	2	3	4	26	0.849974	1.34788	0.801038	0.805909	0.768112	0.882346
548923779	cyclic AMP-dependent transcription factor ATF-2 isoform 6 [Mus musculus]	9.92	8	2	3	10	0.977213	1.00925	1.24625	1.46865	1.46271	1.46716
110625639	cyclic AMP-responsive element-binding protein 3 [Mus musculus]	5.28	1	1	2	20	0.707834	1.19828	0.981063	1.40928	0.547768	0.451154
56550069	cyclin T2 [Mus musculus]	2.35	1	1	2	10	0.870488	1.27905	0.966387	1.14995	1.52858	1.56246
148237243	cyclin Y-like 1 [Mus musculus]	7.22	2	2	2	8	0.908565	1.52644	1.11479	0.87263	0.527873	0.637338
594190784	cyclin-C isoform 3 [Mus musculus]	4.14	3	1	1	2	1.2523	1.01208	1.01222	0.907307	0.825379	0.741501
157824204	cyclin-dependent kinase 12 isoform 3 [Mus musculus]	9.06	4	7	12	53	0.875201	1.16647	1.0254	0.970185	1.09728	0.990441
189409171	cyclin-dependent kinase 13 isoform 2 [Mus musculus]	6.62	4	3	10	37	0.830164	0.858415	0.877101	0.979538	1.42453	1.11136
7949020	cyclin-dependent kinase 2 isoform 2 [Mus musculus]	5.37	2	1	1	6	0.963703	0.82839	0.89868	0.964208	0.981036	0.801365
6753380	cyclin-dependent kinase 4 [Mus musculus]	5.61	1	1	1	4	0.909423	0.986589	0.729179	1.58892	0.584427	0.647321
6671728	cyclin-dependent kinase 4 inhibitor B [Mus musculus]	10.77	1	1	1	3	1.14952	1.1633	0.85974	1.05244	0.30841	0.364131
6680908	cyclin-dependent kinase 5 [Mus musculus]	10.62	3	2	3	6	0.708639	1.0307	0.837455	0.970305	0.795933	0.799684
14149637	cyclin-dependent kinase 6 [Mus musculus]	3.99	1	1	2	4	1.05516	0.758572	0.729917	1.45594	0.875265	0.862236
160333726	cyclin-dependent kinase 7 [Mus musculus]	11.85	1	2	5	11	0.748825	0.930177	0.706993	1.97243	0.82306	0.547459
18699998	cyclin-dependent kinase 9 [Mus musculus]	9.68	1	1	4	14	0.839797	1.2816	1.03069	1.16845	1.31875	1.15049
31542372	cyclin-dependent kinase inhibitor 1B [Mus musculus]	7.61	1	1	1	5	0.646424	0.952184	0.989732	1.98838	0.503766	0.307242
98986447	cyclin-dependent kinase inhibitor 2A, isoform 3 isoform 2 [Mus musculus]	5.36	1	1	1	3	0.932894	1.02677	1.40196	1.3472	0.251026	0.275895
157841168	cyclin-K [Mus musculus]	2.75	2	2	2	6	1.15563	0.976495	1.23419	0.915324	1.84487	1.56736
6753316	cyclin-T1 [Mus musculus]	9.39	1	6	7	26	0.980094	1.29202	0.878962	1.19445	1.37318	1.25535
22122387	cystathionine gamma-lyase [Mus musculus]	5.03	1	1	2	15	0.412708	1.08211	1.19501	0.651177	1.47253	1.13794
31981822	cystatin-C precursor [Mus musculus]	37.86	1	3	4	10	1.77199	0.98193	1.18698	1.01132	1.37247	1.64411
6681069	cysteine and glycine-rich protein 1 [Mus musculus]	39.38	2	6	6	35	0.839447	0.959406	1.41136	1.60898	0.189103	0.148979
161016824	cysteine desulfurase, mitochondrial [Mus musculus]	23.97	2	6	10	40	1.13414	1.04941	1.14679	0.700082	2.6043	2.81372
21450351	cysteine sulfinic acid decarboxylase [Mus musculus]	10.95	1	4	5	21	0.98195	0.782565	0.609814	1.59716	1.41762	1.46579
357588502	cysteine--tRNA ligase, cytoplasmic isoform 2 [Mus musculus]	16.71	3	7	12	61	0.966719	0.975114	0.831891	1.39402	0.670665	0.54677
21313278	cysteine-rich with EGF-like domain protein 2 precursor [Mus musculus]	18	1	3	7	38	1.39566	0.854534	0.910033	1.27969	1.85371	1.90849
46593021	cytochrome b-c1 complex subunit 1, mitochondrial precursor [Mus musculus]	35.42	1	13	14	209	0.815234	1.19084	0.795005	0.731385	3.44959	3.77928
13385112	cytochrome b-c1 complex subunit 10 [Mus musculus]	21.43	1	1	1	18	0.449439	1.63098	0.878216	0.4943	5.08017	5.0126
22267442	cytochrome b-c1 complex subunit 2, mitochondrial precursor [Mus musculus]	33.77	1	11	12	142	0.91151	0.981312	0.768584	0.754346	3.24144	4.23436
21539599	cytochrome b-c1 complex subunit 6, mitochondrial [Mus musculus]	25.84	1	1	2	6	0.507766	1.06245	0.418563	0.843737	5.04112	4.59453
21539585	cytochrome b-c1 complex subunit 8 [Mus musculus]	58.54	1	4	5	89	0.753773	1.28167	0.79196	0.687924	3.73436	4.54214
37574048	cytochrome b-c1 complex subunit 9 [Mus musculus]	26.56	1	1	1	6	0.799376	0.992276	0.828873	0.748587	2.9807	3.31228
13385168	cytochrome b-c1 complex subunit Rieske, mitochondrial [Mus musculus]	35.04	1	10	10	248	0.906786	1.14031	0.792899	0.763202	2.84134	3.70216
13385268	cytochrome b5 [Mus musculus]	71.64	1	6	6	96	1.08534	0.911238	1.65986	0.430315	3.16337	3.33089
31542438	cytochrome b5 type B precursor [Mus musculus]	30.82	1	3	5	31	1.46691	0.672426	1.31119	0.417154	4.50488	5.51239
21311867	cytochrome c oxidase assembly factor 3 homolog, mitochondrial [Mus musculus]	9.26	1	1	1	3	0.612823	0.514588	0.379598	0.381703	4.43835	5.78853
30424683	cytochrome c oxidase assembly factor 6 homolog [Mus musculus]	13.92	1	1	1	9	1.22131	0.654442	0.841524	0.947043	2.85617	2.06647
28076933	cytochrome c oxidase assembly factor 7 [Mus musculus]	29	1	4	7	37	1.09615	0.948563	0.965668	1.07234	3.31233	2.95398
31541932	cytochrome c oxidase assembly protein COX15 homolog [Mus musculus]	14.53	1	4	4	45	0.86595	1.01442	0.960621	0.788538	3.92805	5.76622
13384872	cytochrome c oxidase assembly protein COX16 homolog, mitochondrial [Mus musculus]	22.64	1	2	3	13	2.18643	0.645913	1.90987	0.57256	1.89749	2.08775
62945234	cytochrome c oxidase copper chaperone [Mus musculus]	57.14	1	3	3	23	1.24419	0.995745	0.951587	0.924716	4.46111	3.88998
649572215	cytochrome c oxidase subunit 4 isoform 1, mitochondrial isoform 2 [Mus musculus]	11.83	2	2	2	6	0.690723	0.883689	0.949706	0.598334	3.65752	3.87919
112181182	cytochrome c oxidase subunit 5A, mitochondrial precursor [Mus musculus]	6.16	1	1	1	7	0.587307	0.544453	0.571394	0.440999	8.13987	9.31325
6680988	cytochrome c oxidase subunit 6A1, mitochondrial [Mus musculus]	18.75	1	1	1	3	1.43407	0.805485	1.15886	1.10987	1.69405	1.37531
13385090	cytochrome c oxidase subunit 6B1 [Mus musculus]	9.3	1	1	1	34	0.943571	0.772886	0.738999	0.717338	3.30281	3.31449
16716343	cytochrome c oxidase subunit 6C [Mus musculus]	27.63	1	3	3	19	1.18882	0.710487	1.51342	0.688359	5.61931	4.50225
6753504	cytochrome c oxidase subunit 7A1, mitochondrial precursor [Mus musculus]	12.5	1	1	1	4	0.290441	0.876893	0.229662	0.757805	4.96445	7.0231
31981830	cytochrome c oxidase subunit 7A2, mitochondrial precursor [Mus musculus]	12.05	1	1	1	4	0.5816	0.719812	0.513936	0.498531	5.12297	7.04794
13384754	cytochrome c oxidase subunit 7B, mitochondrial precursor [Mus musculus]	8.75	1	1	1	5	0.189497	1.96642	3.68543	0.167922	9.59254	3.24502
167716839	cytochrome c oxidase subunit I [Mus musculus musculus]	3.31	2	1	1	4	1.63009	0.675696	1.03122	1.09096	1.3224	1.79749
167716840	cytochrome c oxidase subunit II [Mus musculus musculus]	27.75	2	4	4	41	1.25038	0.909921	1.34367	0.84388	2.0014	3.25212
226453481	cytochrome c oxidase subunit III [Mus musculus castaneus]	5.36	2	1	1	2	0.674746	1.4404	2.1789	0.35083	1.85496	1.67444
33563266	cytochrome c oxidase subunit NDUFA4 [Mus musculus]	28.05	1	2	3	58	1.30817	0.830815	0.991648	0.765253	2.29715	2.79169
225543251	cytochrome c-type heme lyase [Mus musculus]	26.1	1	4	5	73	0.990918	0.955369	0.901401	0.704792	3.96379	3.25563
6681095	cytochrome c, somatic [Mus musculus]	49.52	2	4	5	123	0.771697	1.13136	0.818045	1.04233	10.5758	9.3029
13385006	cytochrome c1, heme protein, mitochondrial [Mus musculus]	19.69	1	4	4	26	0.347965	1.44221	0.701055	0.5925	8.3475	6.26297
6753568	cytochrome P450 1B1 [Mus musculus]	27.07	4	9	10	59	1.91831	1.00742	1.86406	1.63374	1.06433	0.855675
19526798	cytochrome P450 2A12 precursor [Mus musculus]	9.76	3	2	3	12	1.33682	0.706548	0.99024	1.42487	1.73858	0.960902
31981816	cytochrome P450 2D10 [Mus musculus]	9.52	2	2	2	18	1.52686	0.744806	0.97244	1.35932	1.30061	1.13932
11276065	cytochrome P450 2E1 [Mus musculus]	16.23	1	3	6	18	2.32192	0.815878	2.12098	0.553012	1.34079	2.09387
124001560	cytochrome P450 2F2 precursor [Mus musculus]	25.66	8	6	9	63	1.42006	1.53454	0.988212	1.00251	2.2249	2.74948
160948618	cytochrome P450 2J6 [Mus musculus]	8.98	9	3	4	9	2.0049	0.927198	1.87538	0.603402	0.792563	1.00127
6681121	cytochrome P450 4A14 [Mus musculus]	9.07	3	3	4	16	2.58898	0.41847	0.948561	1.79391	1.6387	0.95885
19527190	cytochrome P450 4V2 [Mus musculus]	8.76	1	4	4	28	1.62702	1.44245	1.46095	0.92396	1.40011	1.43287
13277362	cytochrome P450, family 4, subfamily f, polypeptide 16 [Mus musculus]	14.5	6	2	6	35	1.51759	0.867643	1.29309	0.865945	0.606637	0.546692
157384934	cytochrome P450, family 4, subfamily f, polypeptide 40 [Mus musculus]	6.11	8	2	3	24	1.35273	0.97087	0.95183	3.74557	1.80203	0.718106
162951835	cytohesin-1 isoform 2 [Mus musculus]	8.31	6	2	6	14	0.8557	0.911804	1.05115	1.04334	1.03265	0.71575
110347487	cytoplasmic aconitate hydratase [Mus musculus]	9.67	1	4	7	23	0.399044	0.899828	0.499384	1.27977	2.981	2.48634
134288917	cytoplasmic dynein 1 heavy chain 1 [Mus musculus]	17.16	1	51	71	409	0.918123	0.924869	1.10536	1.5983	0.496157	0.41148
22122795	cytoplasmic dynein 1 light intermediate chain 1 [Mus musculus]	8.99	1	4	4	26	0.936034	0.858462	1.00299	1.39023	0.768958	0.647072
225543181	cytoplasmic dynein 1 light intermediate chain 2 [Mus musculus]	27.24	5	7	11	43	1.05303	0.995346	1.23407	1.75447	0.480587	0.423119
72534792	cytoplasmic dynein 2 heavy chain 1 [Mus musculus]	3.72	3	3	16	37	0.893886	1.27769	1.14724	1.20558	0.751546	0.721502
26986541	cytoplasmic dynein 2 light intermediate chain 1 [Mus musculus]	10.26	1	2	3	6	1.16648	0.562477	0.946268	0.88799	1.00213	0.931922
595582360	cytoplasmic polyadenylation element-binding protein 4 isoform 3 [Mus musculus]	2.27	4	1	1	4	1.15465	0.998387	0.928374	0.841608	1.86025	2.02684
34328187	cytoplasmic protein NCK1 [Mus musculus]	26.26	2	6	10	25	1.094	0.908818	1.03088	1.11535	0.63665	0.608516
190610036	cytoplasmic protein NCK2 [Mus musculus]	11.58	1	2	5	10	0.995054	1.02118	1.02144	1.14415	0.450412	0.495999
269315836	cytoskeleton-associated protein 2 [Mus musculus]	12.2	2	5	8	18	1.30886	0.909895	1.25342	0.884808	0.556641	0.481831
62526118	cytoskeleton-associated protein 4 [Mus musculus]	33.39	1	12	20	136	1.06915	0.944833	0.856029	0.903689	1.05438	0.989023
260166719	cytoskeleton-associated protein 5 isoform 2 [Mus musculus]	10.09	3	13	16	45	0.834061	1.04604	0.990113	1.16435	0.568555	0.523555
255069715	cytosol aminopeptidase [Mus musculus]	34.87	1	12	13	206	0.853463	1.07075	0.820112	0.877144	2.2255	2.96916
27532959	cytosolic 10-formyltetrahydrofolate dehydrogenase [Mus musculus]	18.07	1	4	11	89	1.25855	1.02794	1.042	4.43032	2.01089	0.772935
575501696	cytosolic non-specific dipeptidase [Mus musculus]	18.11	1	7	7	49	0.822612	0.964559	1.04607	2.42459	0.58115	0.430505
6679369	cytosolic phospholipase A2 [Mus musculus]	8.16	1	3	7	19	1.39872	0.70989	0.965666	1.09424	0.793113	0.595575
256665238	cytosolic purine 5'-nucleotidase isoform 3 [Mus musculus]	3.57	3	2	2	10	0.545379	0.930179	0.769414	2.05899	1.15603	0.692894
224922835	cytospin-A isoform b [Mus musculus]	11.63	2	5	12	46	1.24514	1.16338	1.75286	0.832458	0.49268	0.584413
71979930	cytospin-B isoform 2 [Mus musculus]	18.4	2	12	17	98	2.17962	0.986612	2.01745	1.05896	0.539908	0.442721
52353955	D-3-phosphoglycerate dehydrogenase [Mus musculus]	19.32	1	6	7	61	0.942026	0.890903	0.966449	1.34973	0.560929	0.529926
6753618	D-dopachrome decarboxylase [Mus musculus]	38.98	1	4	4	21	1.16809	0.836263	0.922231	1.23992	1.62521	1.57729
13384676	D-tyrosyl-tRNA(Tyr) deacylase 1 [Mus musculus]	11	1	2	2	14	1.05957	1.00563	1.09264	1.16914	0.876949	1.01871
126090620	dapper homolog 3 [Mus musculus]	1.8	1	1	1	4	1.47372	0.659391	1.03224	1.019	0.378604	0.441073
254911088	DCN1-like protein 3 [Mus musculus]	20.39	1	5	5	14	1.07172	1.21058	0.862424	1.01488	2.22044	2.32551
300192986	DCN1-like protein 4 isoform C [Mus musculus]	7.39	6	1	2	5	0.795171	0.877711	0.534701	1.63704	0.784419	0.798436
168480115	DDB1- and CUL4-associated factor 13 [Mus musculus]	4.04	2	1	2	5	0.748912	1.49732	1.37204	0.422591	1.12065	1.48177
56090231	DDB1- and CUL4-associated factor 5 [Mus musculus]	6.87	2	4	5	19	1.34078	0.895241	1.26405	1.2613	0.799267	0.825242
58037257	DDB1- and CUL4-associated factor 7 [Mus musculus]	6.43	1	2	2	4	1.60445	0.823422	0.88493	1.32582	0.79353	0.932561
23956326	DDB1- and CUL4-associated factor 8 [Mus musculus]	21.15	1	6	7	32	1.04208	1.12808	1.00208	1.16563	1.03968	1.0574
110350660	DDRGK domain-containing protein 1 precursor [Mus musculus]	18.1	2	3	5	59	1.11518	1.05723	0.92642	0.779141	1.63454	1.78741
254675193	DEAD/H (Asp-Glu-Ala-Asp/His) box polypeptide 31 [Mus musculus]	7.13	2	1	4	12	1.13957	1.14624	0.948246	1.14276	1.41972	1.30245
226246667	DEAH (Asp-Glu-Ala-His) box polypeptide 16 [Mus musculus]	3.35	2	2	3	13	0.792375	0.947722	0.849526	1.11232	0.789612	0.801975
22122539	death-associated protein 1 [Mus musculus]	16.67	1	1	2	5	0.490644	0.961828	0.799509	3.05171	0.56655	0.249028
6681133	death-associated protein kinase 3 isoform b [Mus musculus]	2.01	3	1	1	2	0.814004	1.17576	1.09195	1.51582	0.26592	0.235321
76096375	death-inducer obliterator 1 Dido3 [Mus musculus]	8.33	3	8	13	58	0.935943	1.12754	1.07078	1.00001	0.886851	0.849967
254939706	decapping and exoribonuclease protein [Mus musculus]	6.05	2	2	2	5	0.931249	0.929521	0.892116	1.56173	0.790988	0.848897
269973903	decaprenyl-diphosphate synthase subunit 2 isoform 1 [Mus musculus]	6.23	5	3	3	8	1.17131	0.899092	1.01056	0.770273	3.10577	3.37489
299758443	decorin preproprotein [Mus musculus]	5.93	1	1	2	19	0.40974	1.9929	0.404099	0.853259	0.353852	0.535625
88853584	dedicator of cytokinesis protein 1 [Mus musculus]	9.38	2	9	15	37	0.775995	1.08792	1.02306	1.42876	0.458493	0.38151
124358946	dedicator of cytokinesis protein 5 [Mus musculus]	4.87	1	2	10	26	0.83446	0.909183	0.593941	1.4737	0.422294	0.401774
78191789	dedicator of cytokinesis protein 7 isoform 2 [Mus musculus]	10.06	10	15	22	91	1.07386	0.943769	0.975218	1.08886	0.625295	0.565004
27754093	dehydrodolichyl diphosphate syntase complex subunit Dhdds [Mus musculus]	15.92	1	1	4	12	1.23013	0.862669	1.01008	0.638438	3.10272	2.864
13384840	dehydrodolichyl diphosphate syntase complex subunit Nus1 [Mus musculus]	7.74	1	1	1	3	0.988801	0.64389	1.00406	0.744142	3.03256	1.92094
31980844	dehydrogenase/reductase SDR family member 1 [Mus musculus]	28.43	1	6	7	56	0.898716	1.05095	0.942074	0.648544	1.65701	1.82989
109715818	dehydrogenase/reductase SDR family member 11 precursor [Mus musculus]	11.54	1	2	3	6	0.942197	1.03523	1.00395	1.28713	2.40424	2.53038
117647267	dehydrogenase/reductase SDR family member 13 precursor [Mus musculus]	12.77	1	3	4	22	1.39928	1.0177	1.54788	0.789155	1.54686	1.40024
256220343	dehydrogenase/reductase SDR family member 4 isoform 1 [Mus musculus]	12.9	3	3	4	16	1.45214	0.869881	0.901868	0.684304	3.14801	4.07427
226958616	dehydrogenase/reductase SDR family member 7 precursor [Mus musculus]	18.93	1	6	7	76	1.52331	0.834392	1.18115	0.754742	1.28866	1.95673
285403538	dehydrogenase/reductase SDR family member 7B isoform 1 [Mus musculus]	4.78	3	1	1	6	0.985036	1.09398	0.738241	0.556847	7.84916	11.1763
30425272	dehydrogenase/reductase SDR family member 9 precursor [Mus musculus]	11.29	1	4	4	33	0.808808	1.06264	1.56803	0.440584	6.81356	4.59349
115392140	deleted in autism protein 1 homolog precursor [Mus musculus]	9.07	1	4	4	21	0.974637	0.789698	1.27542	0.625705	1.86871	1.50119
33942059	delta isoform of regulatory subunit B56, protein phosphatase 2A [Mus musculus]	10.77	1	4	5	17	0.898327	1.06953	1.07597	1.34749	0.712119	0.518778
225543103	delta-1-pyrroline-5-carboxylate dehydrogenase, mitochondrial precursor [Mus musculus]	21.35	2	10	12	118	1.02356	0.910535	1.17713	0.760083	6.84632	9.25379
255958294	delta-1-pyrroline-5-carboxylate synthase isoform 2 [Mus musculus]	22.45	3	14	15	102	0.942381	0.977691	0.989942	0.876217	1.37311	1.04775
451172117	delta-aminolevulinic acid dehydratase [Mus musculus]	7.58	1	2	2	10	0.53482	0.998673	0.529007	1.6704	1.5784	1.41018
117414164	delta(14)-sterol reductase [Mus musculus]	10.29	1	3	4	17	1.37777	1.09874	1.61908	0.435676	1.3921	2.08532
114155129	delta(24)-sterol reductase precursor [Mus musculus]	5.81	1	3	3	13	1.84642	0.916256	1.56044	0.351961	1.09079	1.78088
7949037	delta(3,5)-Delta(2,4)-dienoyl-CoA isomerase, mitochondrial precursor [Mus musculus]	37	2	7	10	99	1.52879	1.12809	1.24206	1.15826	2.8624	4.75432
300863147	DENN domain-containing protein 4C [Mus musculus]	2.89	4	6	6	18	0.764967	1.06612	0.757761	1.61152	0.869915	0.831471
31982955	denticleless protein homolog [Mus musculus]	2.47	1	2	2	4	1.12173	1.01576	0.580368	1.50522	0.661438	0.753562
247269607	deoxyguanosine kinase, mitochondrial isoform 1 [Mus musculus]	11.19	2	2	3	34	1.34491	0.865002	0.954842	1.13257	1.39361	1.81859
213418055	deoxynucleoside triphosphate triphosphohydrolase SAMHD1 isoform 1 [Mus musculus]	27.36	2	1	17	90	0.929487	0.89073	0.99869	2.88076	0.744451	0.442955
213418079	deoxynucleoside triphosphate triphosphohydrolase SAMHD1 isoform 2 [Mus musculus]	31.18	2	1	17	124	0.8016	0.979046	1.48214	3.64384	1.18457	0.622128
19526976	deoxynucleotidyltransferase terminal-interacting protein 1 [Mus musculus]	14.63	1	2	5	9	0.790972	1.08334	0.892969	1.10853	1.30858	1.263
24418931	deoxynucleotidyltransferase terminal-interacting protein 2 [Mus musculus]	10.29	1	5	9	22	1.1624	1.05456	0.999716	0.648869	1.11412	1.40259
227497222	deoxyuridine triphosphatase isoform 1 [Mus musculus]	11	2	2	2	9	1.2651	0.752234	1.15551	0.977908	1.74746	1.53081
83816897	DEP domain-containing mTOR-interacting protein isoform b [Mus musculus]	7.05	2	2	2	4	1.75097	0.713124	0.914474	1.06266	1.68511	2.14226
27754054	dephospho-CoA kinase domain-containing protein [Mus musculus]	37.23	1	7	8	47	1.32953	0.928099	1.21044	0.949167	2.14476	1.92708
13195638	derlin-1 [Mus musculus]	14.34	1	3	3	54	1.22275	1.00072	1.13362	0.789248	2.56353	2.35814
599044855	derlin-2 isoform b [Mus musculus]	23.03	5	2	2	15	1.219	1.02701	1.28867	0.714874	2.07487	2.14449
9789943	dermatopontin precursor [Mus musculus]	6.47	1	1	1	6	0.276224	1.08733	0.397572	1.41744	1.84952	0.883979
33563250	desmin [Mus musculus]	12.58	5	1	5	41	1.20915	0.946233	1.05562	0.788341	1.22848	1.16204
31621307	desmoglein-4 precursor [Mus musculus]	1.34	4	1	2	4	1.49844	2.00932	0.541325	3.59269	0.56562	0.720516
9790219	destrin [Mus musculus]	23.64	1	3	4	19	1.10414	1.01297	1.34379	1.84225	0.292085	0.22574
70778826	deubiquitinating protein VCIP135 [Mus musculus]	11.15	1	8	11	42	0.849421	1.08164	1.18945	1.13403	0.834295	0.72579
6681225	developmentally-regulated GTP-binding protein 1 [Mus musculus]	16.89	1	3	5	34	0.947813	1.05915	1.16185	1.25754	0.59114	0.473719
10946678	developmentally-regulated GTP-binding protein 2 [Mus musculus]	9.07	1	2	4	12	0.901909	0.84292	0.960199	1.32795	0.670854	0.545928
654821949	di-N-acetylchitobiase isoform 1 precursor [Mus musculus]	7.1	2	2	2	5	0.637027	1.27456	1.07903	1.08078	1.62856	1.63828
85677504	diablo homolog, mitochondrial precursor [Mus musculus]	14.35	1	2	4	24	0.949862	1.37018	1.05861	1.04739	1.36483	1.2722
9506541	diacylglycerol kinase epsilon [Mus musculus]	12.23	1	6	7	43	1.20327	0.904433	1.04402	0.691335	3.23371	3.05809
6753632	diacylglycerol O-acyltransferase 1 [Mus musculus]	25.1	2	8	8	107	0.99297	0.901847	1.02429	0.583693	5.70112	11.2959
16975490	diacylglycerol O-acyltransferase 2 [Mus musculus]	3.35	1	1	1	2	1.33334	1.69267	0.658005	0.5776	1.37478	4.68597
124249210	diamine acetyltransferase 2 [Mus musculus]	8.82	2	1	2	4	0.925463	0.78604	0.7709	1.29253	0.839387	0.767319
359339029	differentially expressed in FDCP 8 isoform 1 [Mus musculus]	7.42	3	1	3	6	1.02766	1.06118	1.05318	1.102	0.549421	0.597338
7106289	dihydrofolate reductase [Mus musculus]	29.41	1	3	5	12	0.844352	0.992979	1.05266	1.00606	0.670298	0.565268
31982856	dihydrolipoyl dehydrogenase, mitochondrial precursor [Mus musculus]	25.54	1	11	13	221	1.3434	0.989374	1.03952	0.829829	2.9567	4.82071
257796245	dihydrolipoyllysine-residue acetyltransferase component of pyruvate dehydrogenase complex, mitochondrial [Mus musculus]	17.45	1	8	10	74	0.93561	0.948495	0.729268	0.775688	5.02366	7.32958
9910194	dihydroorotate dehydrogenase (quinone), mitochondrial precursor [Mus musculus]	17.97	1	4	8	50	1.36041	0.975869	1.23608	0.815093	2.11194	2.22841
21312520	dihydropteridine reductase [Mus musculus]	7.47	1	1	1	9	0.545108	0.869733	0.682702	0.908343	2.66668	2.65305
612407885	dihydropyrimidinase-related protein 3 CRMP4b [Mus musculus]	11.86	5	5	7	52	1.05344	0.748534	1.82447	1.6324	0.12708	0.0449583
160298207	dihydroxyacetone phosphate acyltransferase [Mus musculus]	29.94	1	15	16	138	1.55093	0.941467	0.953625	0.575885	6.55717	9.34544
22122569	dimethyladenosine transferase 1, mitochondrial [Mus musculus]	12.75	1	2	4	11	1.13415	1.14112	1.17694	0.903989	1.76085	1.72041
31542819	dimethylaniline monooxygenase [N-oxide-forming] 2 [Mus musculus]	4.11	1	1	2	3	1.00735	1.47508	0.440334	1.17154	0.985339	2.22587
239937551	dimethylaniline monooxygenase [N-oxide-forming] 5 [Mus musculus]	6.75	2	2	2	10	1.25022	0.928831	1.8096	0.772084	1.23182	1.87201
161016833	dipeptidase 1 precursor [Mus musculus]	7.32	1	1	2	5	1.34843	1.63331	0.962015	1.65475	6.41882	8.15816
160707990	dipeptidyl peptidase 1 preproprotein [Mus musculus]	6.28	1	1	3	17	1.31448	0.789608	1.38632	0.604594	3.14186	2.9277
31981425	dipeptidyl peptidase 2 precursor [Mus musculus]	20.75	1	4	8	38	1.25684	1.04172	1.18553	1.66816	0.845207	0.928496
244791124	dipeptidyl peptidase 3 [Mus musculus]	14.5	1	6	7	53	0.926924	0.932058	1.04866	1.43168	0.611173	0.481818
255003757	dipeptidyl peptidase 9 [Mus musculus]	3.25	2	2	2	4	1.14628	0.839124	1.08225	1.72951	0.7594	0.581633
118026919	diphthamide biosynthesis protein 1 [Mus musculus]	1.6	1	1	1	54	0.572793	0.683043	0.674712	8.93065	0.687461	0.508904
156151407	disabled homolog 2 isoform c [Mus musculus]	3.61	3	2	2	4	1.33096	1.08854	1.27562	1.39955	0.254227	0.333279
323462206	disco-interacting protein 2 homolog C [Mus musculus]	3.6	8	5	6	23	1.10536	0.888015	1.16113	0.994795	0.594722	0.677115
158508514	discoidin domain-containing receptor 2 precursor [Mus musculus]	12.65	1	7	9	37	1.22523	1.09694	1.69591	1.0433	0.439344	0.397867
557128958	disheveled-associated activator of morphogenesis 1 isoform b [Mus musculus]	14.23	2	5	18	97	1.57804	1.09972	1.49506	0.937785	0.910396	0.930103
150378458	disintegrin and metalloproteinase domain-containing protein 10 precursor [Mus musculus]	10.68	1	5	6	65	1.17341	0.982523	1.0975	0.997512	0.930542	0.828973
6752962	disintegrin and metalloproteinase domain-containing protein 15 isoform b precursor [Mus musculus]	12.15	3	8	8	49	1.32546	0.968731	1.65984	0.990967	0.941235	0.902493
110347485	disintegrin and metalloproteinase domain-containing protein 17 isoform 1 precursor [Mus musculus]	6.41	3	5	6	32	1.63737	0.981965	1.37371	0.93518	1.04017	0.89233
631226375	disintegrin and metalloproteinase domain-containing protein 19 isoform 3 [Mus musculus]	4.64	4	2	4	22	1.72615	1.39922	1.22703	0.912772	0.67764	0.708318
160358787	disintegrin and metalloproteinase domain-containing protein 9 isoform 2 precursor [Mus musculus]	19.64	3	12	12	91	1.31502	1.20205	1.50447	0.993716	0.733749	0.604957
23956322	disrupted in renal carcinoma protein 2 homolog [Mus musculus]	3.14	1	1	1	10	1.37334	1.04567	1.25326	1.0447	0.80458	0.875989
359718964	dmX-like protein 1 [Mus musculus]	5.04	4	7	15	88	0.809135	1.19276	0.932205	0.937176	0.866475	0.847404
189491684	dmX-like protein 2 [Mus musculus]	1.87	1	1	4	18	0.723973	1.14467	0.847926	0.852548	1.97661	2.04819
327180734	DNA (cytosine-5)-methyltransferase 1 isoform 2 [Mus musculus]	11.06	5	12	16	82	0.973832	0.972242	0.91024	1.23121	0.498553	0.4313
7657011	DNA damage-binding protein 1 [Mus musculus]	13.95	2	12	14	70	1.04443	0.953199	0.983265	1.40581	0.767742	0.793963
70980526	DNA damage-regulated autophagy modulator protein 2 isoform 1 [Mus musculus]	7.78	3	1	1	3	1.08445	0.775752	0.744866	0.858118	1.77161	2.94242
133892807	DNA ligase 1 [Mus musculus]	6.33	1	4	5	30	1.03201	1.04644	1.29782	1.2699	0.337637	0.270527
601984377	DNA ligase 3 isoform b [Mus musculus]	3.56	5	4	4	13	1.6479	0.879857	1.15887	1.02568	1.03081	1.26965
12963557	DNA methyltransferase 1-associated protein 1 [Mus musculus]	7.69	1	1	4	12	1.15863	0.78708	0.889363	0.705259	0.997699	1.12416
6678938	DNA mismatch repair protein Msh2 [Mus musculus]	5.24	1	3	5	19	0.907984	0.901192	0.861144	1.37547	0.581366	0.579971
6754744	DNA mismatch repair protein Msh6 [Mus musculus]	6.92	1	5	9	21	0.700075	0.877215	0.839265	1.38125	0.595205	0.499427
255708463	DNA polymerase alpha subunit B isoform 2 [Mus musculus]	1.59	4	1	1	2	0.873889	0.878319	0.814026	1.15412	0.407932	0.357357
254587977	DNA polymerase delta catalytic subunit [Mus musculus]	4.16	1	2	5	14	0.802967	1.13999	0.72143	7.2814	0.315428	0.352549
13385366	DNA polymerase epsilon subunit 4 [Mus musculus]	21.19	1	1	1	2	1.96288	1.66266	1.04159	2.15483	1.31131	1.05397
6753636	DNA polymerase kappa [Mus musculus]	5.87	3	2	7	25	1.13497	0.974812	0.906093	1.3516	0.561365	0.61548
9910500	DNA polymerase lambda [Mus musculus]	4.36	1	1	3	18	0.562072	1.08234	0.988675	0.54828	1.98053	1.2815
6679459	DNA primase small subunit [Mus musculus]	6.95	1	1	4	27	1.1082	1.08217	0.520102	1.69762	0.328113	0.351446
239937475	DNA repair protein complementing XP-A cells homolog [Mus musculus]	11.76	1	1	2	4	1.41261	1.01659	0.964689	1.10783	1.27572	1.37361
121247429	DNA repair protein complementing XP-C cells homolog [Mus musculus]	2.9	1	1	2	4	1.2372	0.896142	1.24742	1.30626	1.16091	1.5069
153945822	DNA repair protein RAD50 [Mus musculus]	18.75	1	13	27	98	0.909221	1.17483	0.978574	1.29741	0.673608	0.653854
16716605	DNA repair protein RAD51 homolog 3 isoform 2 [Mus musculus]	2.73	2	1	1	2	1.15372	0.834788	0.95244	0.971537	0.968452	1.01248
594346510	DNA repair protein SWI5 homolog isoform a [Mus musculus]	38.02	1	1	2	7	1.06957	0.72367	0.97295	1.2431	0.567622	0.53565
172088119	DNA replication licensing factor MCM2 [Mus musculus]	24.56	1	10	18	82	0.726457	0.900369	0.837885	1.15108	0.4719	0.398866
33859484	DNA replication licensing factor MCM3 [Mus musculus]	11.21	1	7	8	26	0.86112	1.04445	0.925836	1.23627	0.38009	0.280635
255918149	DNA replication licensing factor MCM4 [Mus musculus]	3.25	1	1	3	25	0.739359	0.869199	0.806367	1.24405	0.351508	0.227508
700274133	DNA replication licensing factor MCM5 [Mus musculus]	26.98	1	10	16	65	0.90047	0.86359	0.809183	1.08796	0.399816	0.326756
6678832	DNA replication licensing factor MCM6 [Mus musculus]	15.23	1	12	12	60	0.732038	1.00811	0.888077	1.19963	0.381562	0.29341
10242373	DNA replication licensing factor MCM7 [Mus musculus]	16.41	2	6	8	28	0.574427	1.03593	0.797673	1.15633	0.422511	0.319489
112734855	DNA topoisomerase 1 [Mus musculus]	17.47	1	6	14	71	1.29874	0.926616	1.42227	1.31614	1.4506	1.28039
153945749	DNA topoisomerase 2-alpha [Mus musculus]	11.52	2	9	19	72	1.2744	0.965232	1.05408	1.03809	0.84076	0.898613
34328148	DNA topoisomerase 2-beta [Mus musculus]	6.2	1	5	12	63	0.772944	1.15649	1.08329	0.599396	1.4452	1.7143
31559817	DNA topoisomerase 2-binding protein 1 [Mus musculus]	3.76	1	3	6	14	0.995145	1.02546	1.11879	1.04715	0.761386	0.682369
6753086	DNA-(apurinic or apyrimidinic site) lyase [Mus musculus]	6.62	1	2	2	17	0.491716	1.01589	0.690484	1.52101	0.703025	0.553737
153945808	DNA-binding protein SMUBP-2 [Mus musculus]	3.73	2	2	4	12	0.872819	1.01155	1.12251	0.946423	0.671739	0.503779
124517706	DNA-dependent protein kinase catalytic subunit [Mus musculus]	4.7	2	7	18	44	0.842948	1.31282	0.847994	1.20941	0.853689	1.09287
256985188	DNA-directed RNA polymerase I subunit RPA1 [Mus musculus]	6.81	2	2	10	45	1.10006	1.06286	1.12311	0.83922	1.09236	1.04892
22003860	DNA-directed RNA polymerase I subunit RPA34 [Mus musculus]	9.02	1	3	5	17	1.5709	1.00887	1.1518	1.07256	1.16998	1.07665
12328816	DNA-directed RNA polymerase I subunit RPA49 isoform b [Mus musculus]	6.45	2	1	4	8	1.53939	0.933256	1.29387	0.835307	1.22514	1.08557
597517934	DNA-directed RNA polymerase II subunit RPB1 [Mus musculus]	10.86	1	10	18	51	0.798395	1.12345	0.916269	0.724981	1.25186	1.16138
188219604	DNA-directed RNA polymerase II subunit RPB11 [Mus musculus]	8.55	1	1	1	2	1.00247	1.01508	0.960089	0.956251	1.44536	1.39788
226958589	DNA-directed RNA polymerase II subunit RPB2 [Mus musculus]	10.14	1	7	9	50	1.04959	1.0942	0.9964	0.779771	0.906814	0.904394
29336059	DNA-directed RNA polymerase II subunit RPB3 [Mus musculus]	12.73	1	2	2	7	0.810631	0.994239	0.924537	0.911798	0.873785	0.992765
21312246	DNA-directed RNA polymerase II subunit RPB4 isoform 1 [Mus musculus]	14.08	1	1	1	3	1.03197	0.94235	0.878218	0.999213	1.26284	1.21024
13385826	DNA-directed RNA polymerase II subunit RPB7 [Mus musculus]	11.05	1	1	1	6	0.614277	1.46737	0.98768	0.686767	1.23166	1.09249
256225460	DNA-directed RNA polymerase III subunit RPC4 [Mus musculus]	12.56	2	1	5	11	0.549058	1.31875	0.735412	1.71814	1.18895	0.885482
281332113	DNA-directed RNA polymerase, mitochondrial precursor [Mus musculus]	8.95	1	6	9	35	0.902133	0.923887	0.996698	0.576548	7.00125	7.08423
124249077	DNA-directed RNA polymerases I, II, and III subunit RPABC1 [Mus musculus]	8.1	1	1	2	8	1.0142	1.07902	1.06216	0.884099	0.819658	0.726234
247494234	DnaJ (Hsp40) homolog, subfamily C, member 13 [Mus musculus]	8.52	2	12	18	87	0.928267	1.02504	0.896414	1.08181	0.849795	0.745067
190194391	DnaJ (Hsp40) homolog, subfamily C, member 21 [Mus musculus]	16.01	1	5	6	34	0.912504	1.00865	0.837553	1.65779	1.02888	0.721885
6680297	dnaJ homolog subfamily A member 1 [Mus musculus]	19.9	1	4	6	29	0.452122	1.5003	0.973977	0.744112	1.02515	0.942928
9789937	dnaJ homolog subfamily A member 2 [Mus musculus]	9.47	1	2	4	13	0.90721	1.19161	0.955211	0.88996	1.35976	1.28924
205361112	dnaJ homolog subfamily A member 3, mitochondrial isoform 1 [Mus musculus]	17.29	2	5	6	51	1.13079	1.07212	1.19284	0.809138	4.6034	3.68397
9055242	dnaJ homolog subfamily B member 1 [Mus musculus]	12.94	2	4	5	18	0.684236	0.930946	0.697014	1.42233	0.61437	0.601171
299890784	dnaJ homolog subfamily B member 11 precursor [Mus musculus]	20.39	1	6	7	89	1.44689	0.919995	1.25952	1.0774	1.58982	1.38443
31982701	dnaJ homolog subfamily B member 12 [Mus musculus]	21.01	2	5	6	39	1.44355	0.733497	1.08758	0.598502	2.20767	2.56182
226371690	dnaJ homolog subfamily B member 14 [Mus musculus]	13.98	3	4	5	32	1.32246	0.922934	1.04122	0.614524	1.92239	2.23825
229577332	dnaJ homolog subfamily B member 2 isoform 3 [Mus musculus]	11.11	4	3	4	24	1.25791	1.04362	1.06435	0.914037	1.08275	1.53495
21313156	dnaJ homolog subfamily B member 4 [Mus musculus]	21.07	1	5	8	28	0.989842	1.00534	1.01494	1.20649	0.700206	0.696196
83816907	dnaJ homolog subfamily B member 6 isoform a [Mus musculus]	13.15	6	3	4	19	1.0835	1.1864	0.93633	0.890847	0.935732	1.01643
300192993	dnaJ homolog subfamily C member 1 precursor [Mus musculus]	9.06	1	4	4	38	1.69362	0.994102	1.40399	0.887777	0.938548	0.948304
119508443	dnaJ homolog subfamily C member 10 precursor [Mus musculus]	13.11	1	9	10	80	1.20146	1.00513	1.43759	0.98503	0.858256	0.686835
164565394	dnaJ homolog subfamily C member 11 [Mus musculus]	13.24	1	5	8	43	1.36711	0.993923	1.31555	0.683584	3.25116	3.10057
226532708	dnaJ homolog subfamily C member 14 [Mus musculus]	5.97	1	2	3	7	0.868083	1.07067	1.23143	0.714188	1.15868	0.949514
13384760	dnaJ homolog subfamily C member 15 [Mus musculus]	24.83	1	2	3	17	0.714632	0.93635	0.892916	0.679482	3.75107	3.23233
27261818	dnaJ homolog subfamily C member 16 precursor [Mus musculus]	5.44	1	3	4	26	1.42709	0.916273	1.23931	0.746061	1.61614	1.8191
153267505	dnaJ homolog subfamily C member 28 isoform 1 [Mus musculus]	20.29	2	2	6	31	1.01177	1.11399	0.961588	0.67064	5.36375	6.65826
31542563	dnaJ homolog subfamily C member 3 precursor [Mus musculus]	23.81	1	10	10	84	0.893087	0.992075	0.941578	0.851378	1.80659	1.64633
21644569	dnaJ homolog subfamily C member 30 precursor [Mus musculus]	12.33	1	2	4	17	1.36793	0.836459	1.1009	0.798697	1.3714	1.54078
409191597	dnaJ homolog subfamily C member 5 [Mus musculus]	29.29	1	4	5	22	1.10174	1.00171	1.10882	0.903034	1.21228	1.40043
31980994	dnaJ homolog subfamily C member 7 [Mus musculus]	23.89	1	10	13	65	0.542558	1.02559	0.909003	1.20305	1.09613	0.790845
157951606	dnaJ homolog subfamily C member 8 [Mus musculus]	17	2	2	5	21	0.513877	1.14039	0.842394	1.61158	0.350255	0.262255
23956266	dnaJ homolog subfamily C member 9 [Mus musculus]	11.58	1	1	2	4	1.29385	0.762329	1.31865	0.610814	1.38198	1.85981
110625712	DNL-type zinc finger protein isoform 1 [Mus musculus]	22.6	1	2	2	6	1.61099	0.87404	1.4928	0.925945	2.03455	1.7935
29244058	dolichol kinase [Mus musculus]	5.43	1	1	1	9	1.13675	0.863341	1.24042	0.978136	1.83049	1.41992
6753670	dolichol-phosphate mannosyltransferase subunit 1 [Mus musculus]	45.77	1	8	9	60	1.45169	0.854285	1.50224	0.777552	1.74018	1.67144
46195798	dolichyl-diphosphooligosaccharide--protein glycosyltransferase 48 kDa subunit precursor [Mus musculus]	16.55	1	3	4	73	1.19158	0.916184	1.07542	0.796982	1.52552	1.51846
282398108	dolichyl-diphosphooligosaccharide--protein glycosyltransferase subunit 1 precursor [Mus musculus]	34.05	1	16	18	201	1.13231	0.994975	1.02998	0.805934	1.66863	1.71713
34996495	dolichyl-diphosphooligosaccharide--protein glycosyltransferase subunit 2 precursor [Mus musculus]	21.24	5	11	12	173	1.22059	0.984603	1.01211	0.827205	1.49744	1.62387
164518942	dolichyl-diphosphooligosaccharide--protein glycosyltransferase subunit DAD1 [Mus musculus]	36.28	1	3	3	41	1.37449	0.924783	1.1781	1.01217	1.29213	1.11548
148747128	dolichyl-diphosphooligosaccharide--protein glycosyltransferase subunit STT3A [Mus musculus]	12.91	2	7	8	93	1.13414	0.939838	1.02446	0.774785	1.48897	1.64338
61651673	dolichyl-diphosphooligosaccharide--protein glycosyltransferase subunit STT3B [Mus musculus]	10.09	1	8	11	96	1.24065	0.97116	0.980871	0.820252	1.77493	1.55372
21728372	dolichyl-phosphate beta-glucosyltransferase [Mus musculus]	14.81	1	3	4	26	0.986413	0.993653	1.09233	0.704211	2.11732	2.15693
594190936	dolichyldiphosphatase 1 isoform b [Mus musculus]	25.71	2	1	3	6	1.33482	0.711366	1.05601	0.838333	2.78183	3.53581
254692855	double-strand-break repair protein rad21 homolog [Mus musculus]	12.76	1	5	5	25	1.00418	0.996527	0.796427	1.14913	0.901047	0.980179
158186639	double-stranded RNA-binding protein Staufen homolog 1 isoform 2 [Mus musculus]	16.16	5	5	7	50	1.04169	1.1999	1.3468	0.89017	1.0003	0.889037
162287083	double-stranded RNA-binding protein Staufen homolog 2 isoform 2 [Mus musculus]	3.53	2	2	2	4	1.15946	1.0055	1.03984	0.736241	1.07126	1.20265
226371684	double-stranded RNA-specific adenosine deaminase isoform 2 [Mus musculus]	9.68	3	1	7	12	1.10928	0.812584	1.30824	1.40526	0.768591	0.70901
21313424	dr1-associated corepressor isoform 2 [Mus musculus]	15.12	2	2	3	7	0.625328	0.872309	0.91494	1.80613	0.520403	0.495241
34328251	drebrin isoform 3 [Mus musculus]	10.15	4	5	6	46	1.34926	1.01433	2.06131	0.896612	0.257304	0.239504
226423873	drebrin-like protein isoform 3 [Mus musculus]	24.07	3	7	10	64	0.753198	0.932246	0.938422	1.71622	0.332422	0.252391
22095023	dual specificity mitogen-activated protein kinase kinase 4 [Mus musculus]	4.28	2	1	2	4	0.379833	1.21977	1.02828	1.61099	0.626393	0.373655
619534175	dual specificity mitogen-activated protein kinase kinase 7 isoform 6 [Mus musculus]	6.36	6	1	2	9	0.811563	0.879538	1.30421	1.10141	0.618079	0.523157
19527288	dual specificity protein phosphatase 22 isoform b [Mus musculus]	5.98	3	1	1	6	1.12914	1.00317	0.928531	0.943165	2.02101	1.61051
55926215	dual specificity protein phosphatase 23 [Mus musculus]	8.67	1	1	1	2	0.870334	1.12839	1.34722	0.75353	1.00597	1.09608
28076935	dynactin subunit 2 isoform 3 [Mus musculus]	10.45	4	2	2	14	0.712785	0.981532	0.90913	1.43994	0.728972	0.620913
13385798	dynactin subunit 4 [Mus musculus]	12.61	2	2	3	12	1.43374	0.811192	1.02056	1.16941	0.796002	0.735807
188219518	dynactin subunit 5 [Mus musculus]	6.04	1	1	1	7	0.600977	1.09059	0.940938	1.86751	0.787274	0.479603
657406256	dynactin subunit 6 isoform 3 [Mus musculus]	17.3	5	3	3	6	0.795412	0.739707	0.873615	1.72337	0.536286	0.44061
684179332	dynamin-1 isoform 2 [Mus musculus]	17.74	10	8	12	47	0.837596	0.972	1.09597	1.24463	0.372649	0.270279
254540041	dynein light chain roadblock-type 1 isoform b [Mus musculus]	22.92	2	2	3	26	0.922565	0.839075	0.867401	1.53749	0.649878	0.511077
23956264	dyslexia-associated protein KIAA0319-like protein isoform 2 [Mus musculus]	4.2	2	4	4	15	1.19976	0.918343	1.05462	0.807481	1.78245	2.25445
111154076	dystonin isoform 2 [Mus musculus]	9.78	18	23	78	270	1.14114	1.06699	1.11376	1.13395	0.661329	0.732557
551894861	dystrobrevin alpha isoform b [Mus musculus]	13.79	6	3	10	32	2.06265	1.33265	1.57804	1.15742	0.322589	0.397782
451898112	dystroglycan precursor [Mus musculus]	5.82	1	3	4	19	1.03279	1.09528	0.659217	0.923929	1.1615	1.65014
50234896	E2/E3 hybrid ubiquitin-protein ligase UBE2O [Mus musculus]	4.66	2	6	6	21	0.808207	0.915912	1.15049	1.51898	0.585221	0.33787
13384860	E2F-associated phosphoprotein [Mus musculus]	2.85	1	1	1	2	0.8994	1.02364	1.14949	1.04792	1.20485	0.849085
161353508	E3 SUMO-protein ligase CBX4 [Mus musculus]	6.17	1	2	3	15	0.738266	1.13937	0.816518	0.465118	2.36454	2.5186
153792534	E3 SUMO-protein ligase RanBP2 [Mus musculus]	13.59	2	25	39	201	0.731229	1.00701	0.733482	0.829396	1.31269	1.3026
113205073	E3 ubiquitin-protein ligase AMFR [Mus musculus]	7.67	1	2	4	32	1.40359	0.846747	0.956845	0.813739	1.64166	1.88762
253795509	E3 ubiquitin-protein ligase BRE1A [Mus musculus]	13.16	1	6	15	59	1.16158	0.849174	0.883378	1.53688	0.790804	0.85774
229093990	E3 ubiquitin-protein ligase BRE1B [Mus musculus]	13.49	4	5	14	55	0.980796	1.0137	0.904637	1.68264	0.749838	0.686762
133930784	E3 ubiquitin-protein ligase DTX3L [Mus musculus]	2.54	1	2	2	4	1.05255	0.93745	0.937419	0.906517	0.504159	0.664764
124249054	E3 ubiquitin-protein ligase DZIP3 isoform 2 [Mus musculus]	3.81	4	2	4	18	0.88038	0.891721	0.954082	0.918446	0.702993	0.702113
359718941	E3 ubiquitin-protein ligase Hakai isoform 3 [Mus musculus]	2.71	10	1	1	2	1.16223	1.09915	0.895011	0.770883	0.995811	1.39467
205277432	E3 ubiquitin-protein ligase HECTD1 [Mus musculus]	4.6	1	3	8	22	0.99032	1.06289	1.052	1.05632	0.491415	0.423008
146231996	E3 ubiquitin-protein ligase HUWE1 [Mus musculus]	6.76	4	15	23	113	0.872626	0.981842	0.879495	1.81091	0.848649	0.723222
343962614	E3 ubiquitin-protein ligase Itchy [Mus musculus]	11.11	1	5	10	31	0.838	1.10744	1.06891	0.924234	0.54472	0.560959
126517505	E3 ubiquitin-protein ligase KCMF1 [Mus musculus]	8.92	1	2	3	7	0.925059	1.00577	1.028	1.30317	0.904102	0.915959
124486727	E3 ubiquitin-protein ligase listerin [Mus musculus]	4.64	2	5	8	37	1.04689	0.92487	1.13451	0.981768	0.625262	0.59252
40556366	E3 ubiquitin-protein ligase LRSAM1 [Mus musculus]	7.7	4	1	6	43	0.870205	0.804646	0.970308	1.11972	0.642015	0.640541
256773297	E3 ubiquitin-protein ligase MARCH5 isoform 1 [Mus musculus]	16.55	4	3	3	11	1.30354	0.893399	1.02726	0.783757	2.23918	1.9255
71043942	E3 ubiquitin-protein ligase MARCH6 [Mus musculus]	2.2	1	2	2	10	1.23766	0.934554	1.10583	0.728556	1.99415	2.121
6754672	E3 ubiquitin-protein ligase Mdm2 isoform 1 [Mus musculus]	21.68	2	8	8	36	0.548608	1.39336	0.621029	1.41377	1.34503	0.97369
32189428	E3 ubiquitin-protein ligase MIB1 [Mus musculus]	4.37	1	2	5	17	0.646816	1.21841	1.02371	0.989221	0.77806	0.678093
594190984	E3 ubiquitin-protein ligase Midline-1 isoform 3 [Mus musculus]	7.95	3	1	5	12	1.12641	1.02105	1.2213	0.990206	0.276806	0.272387
127141012	E3 ubiquitin-protein ligase MYCBP2 [Mus musculus]	4.42	2	10	20	60	0.931924	1.06208	0.967869	1.16152	0.559936	0.598223
56699423	E3 ubiquitin-protein ligase NEDD4 [Mus musculus]	18.04	1	10	15	179	0.809156	1.08956	0.965515	1.35752	0.41791	0.363613
256985136	E3 ubiquitin-protein ligase PDZRN3 [Mus musculus]	7.34	2	3	5	19	0.557118	1.6935	1.15656	1.14911	0.213581	0.174807
226958428	E3 ubiquitin-protein ligase RING1 [Mus musculus]	3.94	1	1	1	2	1.68233	0.75973	1.14249	1.06906	0.886358	0.954145
47078289	E3 ubiquitin-protein ligase RLIM [Mus musculus]	8.67	1	4	4	12	0.90865	1.05257	0.933278	1.10399	0.839559	0.900282
27229275	E3 ubiquitin-protein ligase RNF114 [Mus musculus]	5.24	1	1	1	6	1.0032	0.898322	0.900749	1.42305	0.711392	0.653392
6755338	E3 ubiquitin-protein ligase RNF13 isoform b precursor [Mus musculus]	2.99	3	1	1	3	0.705575	2.23286	1.03947	1.0477	1.11379	0.764169
21312628	E3 ubiquitin-protein ligase RNF135 [Mus musculus]	3.84	1	1	2	16	0.80534	0.936276	1.20221	1.24875	0.622994	0.448967
257471034	E3 ubiquitin-protein ligase RNF14 isoform a [Mus musculus]	3.71	2	2	2	5	0.878393	0.967635	0.9206	1.65817	0.593115	0.543954
224809379	E3 ubiquitin-protein ligase RNF149 precursor [Mus musculus]	16.24	2	4	5	21	1.08283	0.984751	1.02883	1.07778	1.56152	1.27016
58037503	E3 ubiquitin-protein ligase RNF170 [Mus musculus]	10.84	2	2	3	18	1.10366	1.2786	1.42627	0.66772	1.72232	1.84608
47059206	E3 ubiquitin-protein ligase RNF181 [Mus musculus]	20	2	1	2	7	0.895816	1.11156	1.12718	1.36663	0.550309	0.485468
594191042	E3 ubiquitin-protein ligase RNF185 isoform 3 [Mus musculus]	15.17	3	2	2	16	1.51097	0.849398	1.3363	0.745218	1.63206	1.65607
9507059	E3 ubiquitin-protein ligase RNF5 [Mus musculus]	16.11	1	3	3	8	1.24378	1.0253	1.07577	0.653396	1.65738	2.51065
6677947	E3 ubiquitin-protein ligase SIAH1A [Mus musculus]	4.26	2	1	1	3	0.688453	0.829946	0.686718	1.68221	0.625307	0.633873
254939680	E3 ubiquitin-protein ligase SMURF2 [Mus musculus]	8.56	3	3	5	10	1.20591	1.07166	1.04769	1.03803	1.11317	1.01965
258547104	E3 ubiquitin-protein ligase synoviolin precursor [Mus musculus]	2.61	1	2	2	32	1.32213	0.930598	1.02599	0.783803	2.35716	2.78355
127139524	E3 ubiquitin-protein ligase TRIM21 [Mus musculus]	3.46	1	1	3	11	0.846242	1.09386	0.644316	1.47029	0.243085	0.351083
239937491	E3 ubiquitin-protein ligase TRIM32 [Mus musculus]	4.89	1	2	3	10	0.724292	1.31609	1.10124	0.583314	0.761646	0.824706
119637830	E3 ubiquitin-protein ligase TRIM33 isoform 2 [Mus musculus]	5.61	2	4	6	21	1.00546	0.985004	0.950336	1.52576	0.710483	0.682332
41235779	E3 ubiquitin-protein ligase TRIM56 [Mus musculus]	16.89	1	7	8	59	0.938595	1.19943	1.11728	0.908034	0.888085	0.860421
293651567	E3 ubiquitin-protein ligase UBR2 isoform 2 [Mus musculus]	5.07	4	5	9	29	0.81155	0.972106	0.917697	1.2928	0.775143	0.62074
160948614	E3 ubiquitin-protein ligase UBR3 isoform 2 [Mus musculus]	7.31	7	7	12	204	1.01354	0.869287	0.936956	1.1441	0.770909	0.750951
237820660	E3 ubiquitin-protein ligase UBR4 [Mus musculus]	7.05	1	18	30	158	0.798382	0.975822	0.959445	1.30105	0.713097	0.616615
163310753	E3 ubiquitin-protein ligase UBR5 isoform 2 [Mus musculus]	7.38	7	13	20	55	1.20903	0.970333	0.910503	1.13995	0.986838	1.09892
675022744	E3 ubiquitin-protein ligase XIAP [Mus musculus]	7.86	1	1	2	10	0.76514	1.09298	0.766706	1.15124	0.547561	0.557093
90669983	E3 ubiquitin-protein ligase ZFP91 [Mus musculus]	2.45	1	1	1	3	0.837794	0.950718	0.738887	1.44926	1.02566	0.999337
274321886	E3 ubiquitin-protein ligase ZNRF1 isoform c [Mus musculus]	15.75	3	1	1	3	1.47029	0.771971	1.05788	1.13436	1.35251	1.35622
145207948	E3 ubiquitin/ISG15 ligase TRIM25 [Mus musculus]	8.68	1	4	6	29	0.755367	1.05443	0.921251	1.12241	0.808496	0.718738
227330590	E3 UFM1-protein ligase 1 [Mus musculus]	17.4	2	8	16	68	1.03464	0.984636	0.989355	0.763441	1.98879	2.33114
50053824	early endosome antigen 1 [Mus musculus]	30.69	5	25	43	255	0.970718	1.30469	0.884582	1.32862	0.478759	0.502064
112807171	echinoderm microtubule-associated protein-like 1 isoform 2 [Mus musculus]	8.81	4	3	6	15	1.46728	0.924628	1.01877	1.3541	0.395038	0.441873
244790299	echinoderm microtubule-associated protein-like 2 isoform 2 [Mus musculus]	1.54	2	1	1	2	1.18088	0.747626	1.22289	1.30336	0.689613	0.552564
82617566	ectonucleoside triphosphate diphosphohydrolase 7 [Mus musculus]	4.29	1	1	2	4	1.05743	1.0681	1.01405	1.21437	0.82054	0.680133
154240724	ectonucleotide pyrophosphatase/phosphodiesterase family member 3 [Mus musculus]	4.23	1	2	3	11	1.20733	0.980483	1.13378	0.82438	0.457102	0.417222
307344699	ectopic P granules protein 5 homolog [Mus musculus]	1.52	3	2	4	10	1.39145	0.862845	1.22959	1.16374	0.750637	0.770128
30424992	EGF domain-specific O-linked N-acetylglucosamine transferase precursor [Mus musculus]	3.42	1	1	2	4	0.908925	0.935308	1.20369	0.842324	1.49885	1.29523
358356414	EH domain-binding protein 1 isoform 2 [Mus musculus]	9.2	2	5	11	43	1.27676	0.847657	1.52337	1.0949	0.291137	0.309712
167736351	EH domain-binding protein 1-like protein 1 isoform a [Mus musculus]	4.07	7	4	5	15	1.25185	0.936137	1.1424	1.03824	0.902035	1.06952
7106303	EH domain-containing protein 1 [Mus musculus]	24.16	1	4	7	47	0.754677	0.900092	0.997807	1.30082	0.474722	0.376695
55742711	EH domain-containing protein 2 [Mus musculus]	36.1	1	13	17	107	1.23759	0.886642	1.25528	1.14518	1.62902	1.46384
215983062	EH domain-containing protein 3 [Mus musculus]	19.81	1	4	7	42	1.96729	1.20646	2.24745	2.78938	0.649245	0.48465
31981592	EH domain-containing protein 4 [Mus musculus]	19.41	1	3	8	32	1.21245	0.917337	1.34421	1.0881	0.649372	0.674088
13384798	EKC/KEOPS complex subunit Lage3 [Mus musculus]	6.08	1	1	1	2	0.671181	0.742807	0.798781	3.46569	0.404795	0.25039
308210768	electrogenic sodium bicarbonate cotransporter 1 isoform c [Mus musculus]	3.55	4	3	5	27	0.276601	1.11052	0.143592	1.01641	4.29014	6.01125
227500281	electron transfer flavoprotein subunit alpha, mitochondrial [Mus musculus]	39.64	1	10	10	340	1.07047	0.952539	1.1225	0.769439	3.49626	4.30003
38142460	electron transfer flavoprotein subunit beta [Mus musculus]	63.92	1	11	11	224	1.14588	0.974458	1.10934	0.77331	3.78371	4.36435
254588014	electron transfer flavoprotein-ubiquinone oxidoreductase, mitochondrial precursor [Mus musculus]	33.93	1	17	18	165	0.766891	1.04738	0.584351	0.681782	5.52214	8.12282
120300971	ELKS/Rab6-interacting/CAST family member 1 isoform 1 [Mus musculus]	25.36	4	14	31	120	1.10445	0.914475	1.14833	1.28937	0.527514	0.452852
126032329	elongation factor 1-alpha 1 [Mus musculus]	26.62	2	12	13	200	0.486244	1.10005	0.98795	1.28777	1.08417	0.716147
31980922	elongation factor 1-beta [Mus musculus]	15.11	1	2	2	24	0.564295	1.08114	1.0346	1.36391	0.939562	0.633548
56699438	elongation factor 1-delta isoform a [Mus musculus]	21.21	11	8	10	218	0.868465	1.08348	0.976138	1.3367	0.73304	0.559195
110625979	elongation factor 1-gamma [Mus musculus]	39.82	1	10	14	97	0.780404	0.935607	0.980716	1.51711	0.847965	0.602511
33859482	elongation factor 2 [Mus musculus]	30.3	1	21	22	215	0.810725	0.89531	0.906901	1.86946	0.653033	0.477963
170650599	elongation factor G, mitochondrial [Mus musculus]	19.84	1	11	12	96	0.697858	1.08744	1.00358	0.673457	6.33533	4.9347
21313468	elongation factor Ts, mitochondrial precursor [Mus musculus]	37.04	1	6	6	41	1.16161	1.05119	1.23109	0.9081	2.65489	2.19306
227908784	elongation factor Tu GTP-binding domain-containing protein 1 [Mus musculus]	15.44	3	8	15	51	0.894356	0.963098	0.898615	1.4108	0.570375	0.579177
27370092	elongation factor Tu, mitochondrial isoform 1 [Mus musculus]	31.64	3	10	12	131	1.06301	1.02384	0.880312	0.846714	3.27107	4.21817
85702353	elongation of very long chain fatty acids protein 1 isoform 1 [Mus musculus]	13.62	2	2	3	129	1.56297	0.63193	1.27778	0.69749	1.32343	1.18613
158937298	elongator complex protein 1 [Mus musculus]	2.78	1	1	4	18	0.448068	1.36866	0.829561	0.950577	0.849638	0.671229
33469023	elongator complex protein 3 isoform 2 [Mus musculus]	5.48	2	2	3	6	0.868778	0.928568	0.83889	1.08345	0.844895	0.791972
31542608	elongator complex protein 4 [Mus musculus]	11.85	1	4	4	16	0.895976	0.813638	0.760483	1.40375	0.600255	0.659793
358498583	elongator complex protein 5 isoform 2 [Mus musculus]	6.55	2	1	1	2	0.837207	1.37788	1.24506	1.56141	0.300605	0.232525
226437629	embigin precursor [Mus musculus]	14.55	1	3	5	22	0.617422	1.17697	0.406883	1.24254	1.3364	1.50728
30424571	embryonic stem cell-specific 5-hydroxymethylcytosine-binding protein [Mus musculus]	1.98	1	1	1	1	1.07591	0.853352	1.07138	0.966479	0.850488	0.856276
6679641	emerin [Mus musculus]	17.76	1	4	4	47	1.21753	1.2685	1.58543	0.871784	0.656082	0.654991
254281245	ena/VASP-like protein isoform 2 [Mus musculus]	9.16	6	3	3	15	0.963604	1.28496	1.30906	2.8644	0.210016	0.169581
160333729	endonuclease domain-containing 1 protein precursor [Mus musculus]	10.58	1	2	3	23	1.52141	0.776209	1.83037	0.827691	1.94794	1.6494
7305485	endophilin-A2 isoform 1 [Mus musculus]	10.6	2	2	3	17	0.806473	1.00238	1.1428	1.94143	0.350654	0.237288
530677964	endophilin-B1 isoform 3 [Mus musculus]	18.03	6	4	8	35	0.789586	1.01433	0.946303	1.28138	0.872756	0.675438
576067783	endophilin-B2 isoform 3 [Mus musculus]	5.61	7	2	2	9	0.727666	0.823844	0.71346	1.35114	1.20299	1.11874
13507656	endoplasmic reticulum aminopeptidase 1 precursor [Mus musculus]	18.6	1	15	15	77	1.35352	0.923666	1.23568	0.802484	1.20846	1.60687
71534295	endoplasmic reticulum mannosyl-oligosaccharide 1,2-alpha-mannosidase [Mus musculus]	14.29	2	4	8	87	1.55522	0.961279	1.44358	0.809377	0.892523	0.989962
124487057	endoplasmic reticulum metallopeptidase 1 [Mus musculus]	9.02	2	3	8	32	1.43832	0.88494	1.17824	0.537025	3.45711	4.52998
19526463	endoplasmic reticulum resident protein 29 precursor [Mus musculus]	23.28	1	4	6	49	0.745707	1.13429	0.959767	0.961278	1.94003	1.66804
19072792	endoplasmic reticulum resident protein 44 precursor [Mus musculus]	11.58	2	3	4	22	1.14487	0.896073	0.880262	0.999149	1.0911	1.06451
13385678	endoplasmic reticulum-Golgi intermediate compartment protein 1 [Mus musculus]	12.41	3	3	4	86	1.23483	0.753385	1.23347	0.818431	1.7863	1.40549
13384938	endoplasmic reticulum-Golgi intermediate compartment protein 3 [Mus musculus]	18.28	2	5	7	38	0.990064	0.982109	0.809	0.946622	1.26571	1.43175
6755863	endoplasmin precursor [Mus musculus]	39.28	1	28	35	846	1.14602	0.895497	1.02967	0.953727	1.782	1.66274
117168271	endoribonuclease Dicer [Mus musculus]	2.2	1	1	5	16	0.90883	1.24119	1.21978	0.916957	0.757631	0.784278
16923944	endosialin precursor [Mus musculus]	5.75	1	4	5	31	1.20916	1.11682	1.29034	0.954176	0.365398	0.423475
10946942	endothelial differentiation-related factor 1 [Mus musculus]	35.14	1	1	5	25	0.517485	1.17468	0.737168	1.24187	0.649796	0.504451
45383740	endothelin-1 receptor precursor [Mus musculus]	3.51	1	2	2	5	1.19378	0.462514	1.21145	0.769995	0.685171	0.853663
40556286	endothelin-converting enzyme 1 [Mus musculus]	6.24	2	4	4	54	1.46963	0.817577	1.60072	0.665799	0.786613	0.89719
153945864	endothelin-converting enzyme 2 isoform a [Mus musculus]	3.41	5	2	3	8	1.41347	1.08682	1.70836	0.942146	0.466855	0.508172
17933766	engulfment and cell motility protein 1 isoform 3 [Mus musculus]	7.98	2	2	6	21	0.96157	0.830064	0.960999	1.10724	0.792652	0.656844
718551125	engulfment and cell motility protein 2 isoform 4 [Mus musculus]	9.47	3	3	5	21	1.11609	0.886431	1.00967	1.39531	0.372113	0.377774
24418913	enhancer of mRNA-decapping protein 3 [Mus musculus]	6.5	2	3	3	8	0.841575	0.962336	0.91167	0.836616	1.30502	1.0629
31712002	enhancer of mRNA-decapping protein 4 isoform 2 [Mus musculus]	6.47	6	6	7	32	1.10759	0.951706	0.988789	0.986022	1.31432	1.05926
6679685	enhancer of rudimentary homolog [Mus musculus]	18.27	2	1	3	11	0.267698	1.26101	0.806039	0.424037	3.22651	2.68585
31981810	enoyl-CoA delta isomerase 1, mitochondrial precursor [Mus musculus]	34.95	1	9	13	119	1.20824	1.01914	1.17413	0.903877	2.79402	3.40798
160333195	enoyl-CoA delta isomerase 2, mitochondrial isoform b [Mus musculus]	30.17	3	4	5	102	1.10106	0.942763	1.19268	0.828562	1.94584	1.74894
225543400	enoyl-CoA hydratase domain-containing protein 2, mitochondrial isoform 1 precursor [Mus musculus]	24.32	2	5	5	44	1.27984	1.03854	1.33472	0.887372	2.14288	2.47978
31980955	enoyl-CoA hydratase domain-containing protein 3, mitochondrial precursor [Mus musculus]	10	1	2	3	24	1.3496	1.00379	0.871577	0.786882	2.07979	5.09595
29789289	enoyl-CoA hydratase, mitochondrial precursor [Mus musculus]	28.62	1	8	8	62	0.974117	0.949882	0.775541	0.817049	2.33941	3.98326
33859548	ephrin type-B receptor 3 precursor [Mus musculus]	3.32	4	2	3	8	1.08736	1.21572	1.84824	0.860512	0.242767	0.216742
227330573	ephrin type-B receptor 4 isoform b precursor [Mus musculus]	4.26	2	2	4	8	0.863526	1.05186	0.83357	0.987548	0.38374	0.445739
46560582	epidermal growth factor receptor isoform 1 precursor [Mus musculus]	8.93	2	4	14	51	0.750099	1.23257	0.672909	1.02155	0.824278	0.831822
6679671	epidermal growth factor receptor substrate 15 isoform A [Mus musculus]	9.81	2	4	8	57	1.17529	1.00145	1.39608	1.22611	0.987891	0.772392
12963667	epididymal secretory protein E1 precursor [Mus musculus]	26.17	1	4	4	77	1.27457	1.07819	1.67623	1.55288	1.52612	0.919558
30424918	EPM2A-interacting protein 1 [Mus musculus]	7.1	1	2	3	10	1.04032	0.695834	0.884808	1.4559	0.724026	0.694284
6753762	epoxide hydrolase 1 precursor [Mus musculus]	30.55	1	9	11	66	1.60927	1.04464	2.38139	0.783547	1.02336	1.08187
356995862	epsin-1 [Mus musculus]	9.39	4	2	6	16	0.901138	1.29505	1.29189	0.86337	1.08339	1.01991
356582238	epsin-2 isoform 3 [Mus musculus]	13.21	6	6	7	63	1.15741	1.21093	1.1281	1.27948	0.931693	1.05329
254540029	ER degradation enhancer, mannosidase alpha-like 2 precursor [Mus musculus]	5.03	2	1	3	13	1.45909	0.835806	1.13401	0.984384	1.33611	1.37494
19527170	ER lumen protein-retaining receptor 1 [Mus musculus]	11.79	1	1	2	9	0.660341	1.30886	1.5088	0.671804	1.17981	1.17626
13385318	ER lumen protein-retaining receptor 2 [Mus musculus]	17.45	2	2	3	11	1.1819	0.877449	1.03876	1.10019	0.96728	0.83992
85861260	ER membrane protein complex subunit 1 isoform 2 precursor [Mus musculus]	18.61	2	12	13	77	1.49941	0.846264	1.24106	0.745171	2.27007	2.40942
13385196	ER membrane protein complex subunit 2 [Mus musculus]	29.29	2	8	8	49	1.03801	1.07121	1.295	0.576749	2.86197	3.11714
28827824	ER membrane protein complex subunit 3 [Mus musculus]	32.57	1	4	5	113	1.49413	0.922966	1.23295	0.732602	1.95955	2.28554
13386014	ER membrane protein complex subunit 4 [Mus musculus]	10.93	1	1	2	14	1.80441	0.472841	1.1772	0.717965	2.39501	3.01397
256355019	erlin-1 [Mus musculus]	22.99	1	4	7	73	1.44328	0.921839	1.1817	0.85081	1.40986	1.3829
23956396	erlin-2 [Mus musculus]	24.71	2	5	8	81	1.16905	0.905879	1.20182	0.702508	1.65414	1.66114
7657067	ERO1-like protein alpha precursor [Mus musculus]	37.72	1	12	15	211	0.960424	0.789962	0.961411	0.811812	6.96997	8.49878
7710018	erythrocyte band 7 integral membrane protein [Mus musculus]	39.79	1	6	9	56	1.28048	1.05809	1.53184	0.673748	2.80047	3.32521
124487344	ESF1 homolog [Mus musculus]	8.64	1	3	7	37	1.15328	1.17273	1.24117	0.892754	1.20872	1.1338
58037137	essential MCU regulator, mitochondrial precursor [Mus musculus]	19.63	1	1	1	9	1.72668	0.71053	1.0319	1.09092	1.18825	1.46126
16716597	estradiol 17-beta-dehydrogenase 11 precursor [Mus musculus]	16.11	1	4	4	35	0.905862	1.16927	0.956612	1.01511	0.510519	0.599786
9789991	estradiol 17-beta-dehydrogenase 12 [Mus musculus]	37.5	1	9	10	162	1.1218	0.890329	1.07479	0.635773	3.24917	3.48067
157951743	estradiol 17-beta-dehydrogenase 8 [Mus musculus]	15.44	1	3	3	28	1.02907	1.00936	0.725766	0.943296	2.50552	5.55938
226371696	ethanolamine kinase 1 [Mus musculus]	2.48	1	1	1	8	0.63145	1.01818	0.614075	1.13891	1.26504	1.46215
111119005	ethanolaminephosphotransferase 1 [Mus musculus]	12.31	1	1	2	9	0.543202	1.20698	1.09022	0.601838	2.67403	2.45643
158854022	ethylmalonyl-CoA decarboxylase isoform b [Mus musculus]	33.11	3	4	6	23	0.664384	0.847698	0.537339	0.507459	6.60639	15.8178
313747488	etoposide-induced protein 2.4 [Mus musculus]	5.59	1	2	2	29	1.90338	0.639353	1.44063	0.855767	1.05629	1.31432
21450625	eukaryotic initiation factor 4A-I isoform 1 [Mus musculus]	37.19	2	7	12	127	0.680389	1.16782	1.00813	1.20435	0.739298	0.515002
176865892	eukaryotic initiation factor 4A-II isoform a [Mus musculus]	21.87	5	2	7	87	0.96925	0.892565	0.776199	1.63136	0.654103	0.818748
20149756	eukaryotic initiation factor 4A-III [Mus musculus]	27.49	2	5	8	32	0.989486	0.963501	0.968136	0.609402	0.988974	1.23215
194018533	eukaryotic peptide chain release factor GTP-binding subunit ERF3A isoform 2 [Mus musculus]	13.86	3	5	7	20	0.732501	1.0256	0.887483	1.8481	0.635603	0.427942
124286826	eukaryotic peptide chain release factor subunit 1 [Mus musculus]	11.67	1	4	5	25	0.676618	0.871458	0.909592	1.70214	0.676685	0.417802
13384756	eukaryotic translation elongation factor 1 epsilon-1 [Mus musculus]	10.92	1	2	2	25	0.707415	1.03515	0.869267	1.12212	0.897067	0.787757
22165347	eukaryotic translation initiation factor 1 [Mus musculus]	11.5	1	1	1	8	0.350217	0.917373	0.784174	1.60245	1.23964	0.472469
13385624	eukaryotic translation initiation factor 2 subunit 1 [Mus musculus]	33.97	1	8	10	134	1.00118	1.13717	1.20843	1.12163	0.932654	0.718258
14149756	eukaryotic translation initiation factor 2 subunit 2 [Mus musculus]	36.86	1	10	10	109	1.02103	1.03244	1.21475	1.15229	0.926556	0.741564
6753738	eukaryotic translation initiation factor 2 subunit 3, X-linked [Mus musculus]	15.68	5	5	5	30	0.984413	1.01774	1.24172	1.09741	0.979664	0.673753
124001564	eukaryotic translation initiation factor 2-alpha kinase 3 precursor [Mus musculus]	8.71	2	5	6	58	0.736187	1.12792	1.05216	0.829747	1.54664	1.41623
166851838	eukaryotic translation initiation factor 2-alpha kinase 4 isoform 1 [Mus musculus]	5.1	5	5	9	43	0.817208	1.11084	0.975383	1.00684	0.485423	0.50902
146219837	eukaryotic translation initiation factor 3 subunit A [Mus musculus]	18.75	1	20	27	166	0.648483	1.0612	0.871759	1.66995	0.648013	0.489037
29789343	eukaryotic translation initiation factor 3 subunit B [Mus musculus]	11.96	1	7	8	76	0.549723	1.09861	0.850083	1.37273	0.856337	0.553053
22203755	eukaryotic translation initiation factor 3 subunit C [Mus musculus]	20.75	1	15	18	122	0.652501	1.05031	0.83201	1.52085	0.711867	0.559988
45476573	eukaryotic translation initiation factor 3 subunit E [Mus musculus]	13.03	1	5	5	47	0.711229	0.993614	0.981867	1.32095	0.748757	0.589901
225637531	eukaryotic translation initiation factor 3 subunit F [Mus musculus]	11.63	1	3	3	15	0.650795	0.961485	0.903856	1.66802	0.596986	0.40879
31980808	eukaryotic translation initiation factor 3 subunit G [Mus musculus]	37.5	1	8	9	113	0.694521	1.06066	0.861136	1.64594	0.682123	0.499941
9055370	eukaryotic translation initiation factor 3 subunit I [Mus musculus]	19.08	1	5	6	50	0.617478	1.05772	0.820996	1.79024	0.644662	0.516157
21312044	eukaryotic translation initiation factor 3 subunit K isoform 1 [Mus musculus]	3.21	1	1	1	5	0.42249	0.865439	0.808848	1.65641	0.624239	0.474998
51093840	eukaryotic translation initiation factor 3 subunit L [Mus musculus]	7.27	1	3	4	25	0.715122	1.00965	0.889539	1.56117	0.625693	0.504575
21703762	eukaryotic translation initiation factor 3 subunit M [Mus musculus]	15.24	1	3	4	21	0.64334	0.991141	0.851126	1.61044	0.605301	0.448165
110630015	eukaryotic translation initiation factor 4 gamma 2 isoform 2 [Mus musculus]	14.98	2	8	12	50	0.753034	1.03572	1.03836	1.68309	0.623509	0.464139
167234372	eukaryotic translation initiation factor 4B [Mus musculus]	26.02	1	9	13	92	0.811556	1.11778	0.815185	1.71342	0.560923	0.332198
83627717	eukaryotic translation initiation factor 4E [Mus musculus]	15.67	2	3	3	14	0.880043	0.970551	0.799547	1.59732	0.612424	0.569806
262118206	eukaryotic translation initiation factor 4E transporter isoform b [Mus musculus]	6.57	2	2	5	23	0.96701	1.05851	0.893729	1.30191	0.713647	0.734769
122937368	eukaryotic translation initiation factor 4E-binding protein 1 [Mus musculus]	22.22	1	2	2	10	0.755631	0.810892	0.641791	1.28222	0.887697	0.699519
6753742	eukaryotic translation initiation factor 4E-binding protein 2 [Mus musculus]	22.5	1	2	2	11	0.884067	1.00357	0.908954	0.983587	0.730193	0.70318
15808988	eukaryotic translation initiation factor 4H [Mus musculus]	5.65	1	1	1	3	0.511118	0.557103	0.605422	2.08761	0.516839	0.414876
262359900	eukaryotic translation initiation factor 5A-1 [Mus musculus]	25.97	1	3	4	33	0.926747	0.964207	0.910414	1.18838	0.818181	0.583098
27501448	eukaryotic translation initiation factor 6 [Mus musculus]	13.88	1	2	2	9	0.899091	1.19144	0.796199	1.31713	0.660234	0.752208
359806856	evolutionarily conserved signaling intermediate in Toll pathway, mitochondrial precursor [Mus musculus]	9.66	1	4	4	41	1.2812	0.976747	1.19436	0.811651	2.51773	2.6134
576796187	exocyst complex component 1 isoform 3 [Mus musculus]	3.53	5	2	4	19	0.866846	0.927761	0.885391	1.31781	0.505595	0.435506
21313438	exocyst complex component 2 [Mus musculus]	2.81	1	1	3	6	0.664291	1.59712	1.22503	0.688912	0.869123	0.76333
83921574	exocyst complex component 4 [Mus musculus]	16.21	1	11	15	74	0.905604	1.03208	0.973271	1.21876	0.456253	0.407641
46402177	exocyst complex component 5 [Mus musculus]	13.14	1	4	10	42	0.853492	0.984504	0.886211	1.23983	0.503022	0.43722
37674218	exocyst complex component 8 [Mus musculus]	9.92	1	5	7	31	0.826083	1.04978	0.981364	1.16898	0.60393	0.480702
237681098	exonuclease 3'-5' domain-containing protein 2 [Mus musculus]	1.69	1	1	1	6	1.43875	0.858466	1.61757	0.717518	1.86521	1.625
257096005	exosome complex component CSL4 isoform 2 [Mus musculus]	9.09	3	1	1	4	1.05925	1.06218	0.966622	1.05953	0.880954	0.987396
30794378	exosome complex component MTR3 [Mus musculus]	5.49	1	1	1	6	0.903553	1.00458	1.05577	0.955364	1.03162	1.10894
21450259	exosome complex component RRP4 [Mus musculus]	16.72	2	3	4	12	0.906686	1.05646	1.10238	1.08737	0.852684	0.890509
39930417	exosome complex component RRP40 [Mus musculus]	5.11	1	1	1	6	0.912965	1.05251	1.04477	1.13711	0.80781	0.811194
29611663	exosome complex component RRP41 [Mus musculus]	6.53	1	1	2	8	1.31814	0.877402	1.38071	0.94146	0.97051	0.902909
254692991	exosome complex component RRP43 isoform 2 [Mus musculus]	3.26	2	1	1	2	1.03853	1.10063	0.925374	1.19954	0.903381	0.92974
9506981	exosome complex component RRP45 [Mus musculus]	7.53	1	2	4	13	0.975902	1.09808	0.881015	1.30539	0.631554	0.608385
145207992	exosome complex exonuclease RRP44 [Mus musculus]	3.86	3	3	3	28	0.618335	0.883248	0.651157	1.60955	0.744493	0.521619
112807209	exostosin-1 [Mus musculus]	1.07	1	1	1	2	0.760539	1.18764	0.909508	0.655111	2.15438	2.00372
226442845	exostosin-2 [Mus musculus]	6.69	4	5	5	18	0.995572	0.976084	0.92525	0.985017	1.09626	1.15907
46852189	exostosin-like 3 [Mus musculus]	7.83	1	4	6	23	0.774352	0.980743	0.723081	0.805757	2.03401	2.25615
12963737	exportin-2 [Mus musculus]	16.37	1	13	15	103	0.724319	0.907236	0.885655	1.60241	0.60494	0.450928
24429570	exportin-5 [Mus musculus]	12.38	1	10	14	52	0.720874	0.930072	0.921596	1.24814	0.613789	0.486643
37537529	exportin-6 [Mus musculus]	1.6	3	2	2	4	0.907968	0.912175	0.860356	1.05471	0.711857	0.658389
12746422	exportin-7 [Mus musculus]	4.23	4	4	5	17	0.520467	0.925498	0.849579	1.31049	0.755712	0.58203
33859650	extended synaptotagmin-1 [Mus musculus]	20.05	1	17	17	103	1.2555	0.868568	1.13376	0.502837	2.08593	4.49247
358030288	extracellular matrix protein 1 isoform 2 precursor [Mus musculus]	10.22	4	4	4	20	1.25536	1.06627	1.29903	0.981057	0.552923	0.60617
126157515	extracellular matrix protein FRAS1 precursor [Mus musculus]	1.57	1	2	5	11	0.190089	4.25957	1.16712	0.714485	1.76918	1.179
6755600	extracellular superoxide dismutase [Cu-Zn] precursor [Mus musculus]	5.58	1	1	1	8	1.42293	1.1882	1.09975	0.773835	0.952678	1.48775
83921618	ezrin [Mus musculus]	29.52	1	5	19	107	0.55587	1.21887	0.945753	2.2592	0.369746	0.224402
161086971	F-actin-capping protein subunit alpha-1 [Mus musculus]	20.63	2	3	3	32	0.811089	0.960395	0.987337	1.41941	0.53112	0.38635
6671672	F-actin-capping protein subunit alpha-2 [Mus musculus]	44.41	1	6	8	60	1.04087	0.9537	1.44931	1.2138	0.612442	0.426911
6753262	F-actin-capping protein subunit beta isoform b [Mus musculus]	24.63	4	6	7	82	0.900722	0.962658	1.22614	1.29492	0.508635	0.390765
33859801	F-box only protein 2 [Mus musculus]	15.82	2	2	3	24	0.89058	0.866974	0.829783	1.2107	0.799495	0.698218
139948465	F-box only protein 22 [Mus musculus]	14.43	2	3	4	10	0.925608	0.811075	0.859334	1.43462	1.03073	0.908204
256665259	F-box only protein 4 [Mus musculus]	2.86	1	1	1	4	0.833727	0.953197	0.752345	1.5094	0.766291	0.732029
254911104	F-box only protein 6 [Mus musculus]	2.37	2	1	1	19	1.19608	0.955692	1.10323	0.934992	0.682114	0.946044
125628673	F-box only protein 9 isoform 1 [Mus musculus]	7.11	2	1	3	13	1.66672	0.738603	0.733767	1.4656	0.555174	0.84332
33468969	F-box-like/WD repeat-containing protein TBL1X [Mus musculus]	5.31	3	2	2	9	0.737003	1.39829	1.08495	1.15071	0.811602	0.744729
140970874	F-box/LRR-repeat protein 15 [Mus musculus]	9.33	2	1	1	3	0.807022	1.24309	1.08393	1.47837	0.963344	0.574243
111494221	F-box/LRR-repeat protein 20 [Mus musculus]	15.83	7	4	6	23	1.26904	0.963875	1.1594	0.928978	1.51065	1.50976
255683411	F-box/LRR-repeat protein 8 [Mus musculus]	3.21	1	1	1	2	0.99978	0.803052	1.43954	0.869392	0.613225	0.538628
120407054	F-box/WD repeat-containing protein 8 [Mus musculus]	5.52	1	2	3	9	0.992119	0.812026	1.05705	1.07021	0.720397	0.641217
154350222	FACT complex subunit SPT16 [Mus musculus]	12.8	1	9	14	74	0.660757	1.22277	1.03381	1.77847	1.19308	1.174
89337262	FAD synthase [Mus musculus]	12.6	1	5	5	24	0.713478	0.982851	0.519476	0.803935	2.61891	4.19948
612339328	FAD-dependent oxidoreductase domain-containing protein 1 isoform 2 [Mus musculus]	6.16	5	1	4	17	0.908911	0.977219	0.817713	0.791128	2.47942	2.89579
46909575	FAD-linked sulfhydryl oxidase ALR [Mus musculus]	20.71	1	3	4	19	1.56675	0.89916	1.22308	1.07459	1.92503	2.78011
594542459	far upstream element (FUSE) binding protein 3 isoform b [Mus musculus]	19.51	4	1	9	60	1.20516	0.945888	1.15774	0.992941	1.26842	1.39128
163954948	far upstream element-binding protein 2 [Mus musculus]	24.33	1	13	14	186	0.706705	1.13104	0.856283	2.03498	0.756638	0.587153
19882207	farnesyl pyrophosphate synthase isoform 2 [Mus musculus]	18.41	2	4	6	35	0.911554	0.842835	0.71022	0.858765	0.944256	1.4169
40789280	FAS-associated factor 1 [Mus musculus]	9.24	1	4	5	22	0.703119	1.03241	0.996696	1.21784	0.873569	0.75511
158533976	FAS-associated factor 2 [Mus musculus]	16.4	2	5	6	39	1.36873	0.967618	1.21077	0.810855	1.36491	1.18682
113680348	fascin [Mus musculus]	17.24	1	5	5	32	0.973443	0.806707	0.949665	1.42523	0.651069	0.418909
56710329	FAST kinase domain-containing protein 1 [Mus musculus]	3.5	1	1	3	19	1.01227	0.879198	0.950665	0.886369	1.552	2.04976
27369557	FAST kinase domain-containing protein 2 [Mus musculus]	5.81	1	3	4	13	0.773334	0.987156	0.942394	0.821391	3.21167	2.95505
128485706	FAST kinase domain-containing protein 3 [Mus musculus]	1.36	2	1	1	2	1.35742	0.802313	0.812268	1.12022	1.12001	1.22156
225703041	FAST kinase domain-containing protein 5 [Mus musculus]	11.03	1	5	8	86	1.3253	0.864189	1.30236	0.901408	2.00566	1.74563
22164784	fatty acid desaturase 1 [Mus musculus]	7.16	1	2	3	7	0.57077	0.984181	0.603633	0.55217	1.23224	2.08027
9790071	fatty acid desaturase 2 [Mus musculus]	2.25	1	1	1	3	2.80826	1.01148	1.16311	0.381001	0.539383	1.40421
70887801	fatty acid desaturase 3 [Mus musculus]	9.13	3	3	3	9	1.01351	0.920937	1.41595	1.01286	1.93819	1.46882
93102409	fatty acid synthase [Mus musculus]	17.73	1	30	34	286	0.765797	0.974722	0.516159	1.17006	1.84893	2.56686
14149635	fatty acid-binding protein, adipocyte [Mus musculus]	43.18	4	6	6	104	0.533739	0.878378	0.388721	2.14593	7.0724	21.0003
442535508	fatty acid-binding protein, epidermal isoform 2 [Mus musculus]	50.75	3	5	6	50	0.985932	0.724683	1.10519	1.15127	6.70015	6.65388
8393343	fatty acid-binding protein, liver [Mus musculus]	40.94	1	3	4	21	1.40104	0.910081	1.16116	1.54555	0.99999	0.865928
551894048	fatty acyl-CoA reductase 1 isoform 2 [Mus musculus]	23.69	2	8	10	61	2.05254	1.09983	1.54525	0.5723	2.88289	3.08331
30520289	fatty acyl-CoA reductase 2 [Mus musculus]	8.96	2	3	4	19	0.382903	0.809163	0.277881	1.21096	6.5983	5.07991
40254312	FCH and double SH3 domains protein 1 [Mus musculus]	8.43	2	2	6	23	0.776768	1.37423	1.22508	1.82553	0.338326	0.267571
225579025	FCH and double SH3 domains protein 2 isoform 2 [Mus musculus]	7.16	2	2	6	23	1.68874	0.735125	1.94129	1.3024	0.409964	0.379163
224994271	FCH domain only protein 2 [Mus musculus]	1.98	1	2	2	6	0.854172	1.16758	0.945158	1.14734	0.718158	0.674966
124486925	feline leukemia virus subgroup C receptor-related protein 1 [Mus musculus]	2.32	1	1	1	3	0.615316	1.17317	0.6941	0.77855	1.21061	1.4232
229892332	FERM, RhoGEF and pleckstrin domain-containing protein 2 [Mus musculus]	8.54	1	6	9	32	1.28989	1.06102	1.29258	0.903514	0.9082	0.999742
67906179	fermitin family homolog 2 [Mus musculus]	16.32	1	7	11	80	0.791555	0.900875	0.930583	1.32739	0.48448	0.431687
164698442	ferric-chelate reductase 1 precursor [Mus musculus]	2.87	2	2	2	8	4.35817	0.783756	1.25531	1.42625	0.587571	1.45614
6753912	ferritin heavy chain [Mus musculus]	14.29	1	1	3	10	0.700887	1.79688	0.871638	1.62607	0.487214	0.463207
20452466	ferrochelatase, mitochondrial [Mus musculus]	23.93	1	7	10	53	1.05768	0.896797	1.10296	0.592923	1.55534	2.01838
269973931	FH1/FH2 domain-containing protein 1 [Mus musculus]	11.11	1	7	15	48	0.994376	0.990191	1.1541	1.32909	0.534729	0.448613
118197277	fibrillin-1 precursor [Mus musculus]	14.9	1	32	33	214	1.52349	1.37448	2.15718	0.83825	0.472399	0.511617
33859809	fibrinogen beta chain precursor [Mus musculus]	3.95	1	1	2	3	1.2337	1.07562	0.817653	0.98512	0.560351	0.930401
120952633	fibroblast growth factor receptor 1 isoform 3 precursor [Mus musculus]	4.09	3	2	2	5	0.98245	0.73376	0.945963	0.713209	0.580638	0.76347
29244340	fibroblast growth factor receptor substrate 2 [Mus musculus]	7.48	1	4	4	12	1.00817	1.36047	0.808681	1.29176	0.548316	0.589811
449083345	fibronectin isoform f precursor [Mus musculus]	24.58	6	2	37	373	1.77903	1.03896	2.10561	0.849098	0.261462	0.234638
449083347	fibronectin isoform g precursor [Mus musculus]	25.14	4	1	36	334	1.02198	1.04901	1.36415	1.16784	0.496301	0.389124
41462393	fibronectin leucine rich transmembrane protein 2 [Mus musculus]	11.82	1	3	8	23	1.76235	1.24912	2.29097	1.12606	0.411222	0.362885
124517704	fibulin-2 isoform a precursor [Mus musculus]	12.78	2	11	12	91	1.37712	0.992134	1.36502	0.88718	0.246949	0.254537
295424207	filamin A-interacting protein 1-like isoform 1 [Mus musculus]	9.28	2	5	12	40	1.24107	0.862316	1.11808	0.871368	0.209825	0.205828
125347376	filamin-A isoform 1 [Mus musculus]	23.11	3	39	50	528	1.26699	0.977494	1.60167	1.52172	0.212925	0.163596
124487139	filamin-C [Mus musculus]	17.24	1	21	36	276	1.16133	1.09423	1.5909	1.27162	0.292332	0.230777
66792790	filensin isoform b [Mus musculus]	7.54	2	1	4	13	1.44001	0.727116	1.18109	0.835438	0.194463	0.155334
227116320	FK506-binding protein 15 [Mus musculus]	5.84	3	3	6	13	0.6761	1.05966	0.896978	1.28201	0.644171	0.520742
21450325	flavin reductase (NADPH) isoform 1 [Mus musculus]	18.93	1	2	4	27	1.19389	0.930104	0.839079	1.4775	0.719985	0.863508
6679809	flotillin-1 [Mus musculus]	31.78	2	10	13	63	1.51863	1.00356	1.56047	0.743529	0.997152	1.10026
6679811	flotillin-2 isoform 2 [Mus musculus]	30.61	4	7	9	104	1.45722	0.93406	1.46461	0.836167	1.09454	1.21597
124487123	focadhesin [Mus musculus]	4	4	3	8	23	0.666501	1.38462	1.036	1.26694	0.825756	0.608621
194353972	focal adhesion kinase 1 isoform 1 [Mus musculus]	10.84	13	5	11	41	1.03417	1.03387	0.980663	1.37636	0.703905	0.510319
312922385	folate transporter 1 [Mus musculus]	3.32	4	1	2	4	0.644682	0.974786	0.565906	0.869507	1.87507	1.72025
244790458	folliculin-interacting protein 2 [Mus musculus]	1.71	2	1	2	16	1.34672	0.815624	1.49034	1.77109	0.89755	0.479432
672890588	follistatin FST288 precursor [Mus musculus]	6.62	3	2	2	12	1.0143	1.34465	0.938562	1.23405	0.601275	0.4686
31560699	follistatin-related protein 1 precursor [Mus musculus]	25.49	1	6	6	35	1.12607	1.01244	1.62216	1.22967	0.156865	0.150569
595582197	forkhead box protein J3 isoform 2 [Mus musculus]	3.23	2	1	1	2	0.708533	0.988763	1.18542	0.946162	0.996881	0.685557
82546826	forkhead box protein K1 [Mus musculus]	6.4	2	2	3	12	0.890082	0.976648	0.861099	1.33232	0.77039	0.711756
34328255	forkhead box protein O1 [Mus musculus]	8.74	4	3	6	19	0.687744	0.783823	0.44639	1.24794	1.81448	1.56698
9789951	forkhead box protein O3 [Mus musculus]	5.8	4	1	4	15	1.28374	0.919832	1.05839	1.33493	0.624319	0.553317
161016780	forkhead box protein P4 isoform 3 [Mus musculus]	3.42	4	2	2	8	1.24415	0.942466	1.01117	1.05077	0.627389	0.83904
167900464	formin-binding protein 1-like isoform 2 [Mus musculus]	8.53	2	2	5	16	0.870779	0.911639	1.01459	1.23458	0.465817	0.440036
9055220	formin-binding protein 4 [Mus musculus]	7.61	2	4	7	29	0.550139	0.916127	0.659754	1.25848	0.683895	0.772859
124378048	formin-like protein 2 [Mus musculus]	5.72	10	6	6	24	1.45636	1.04485	1.50062	0.926401	0.611039	0.57545
34328117	fos-related antigen 2 [Mus musculus]	5.83	1	2	2	18	0.669731	1.29847	1.06686	1.32357	0.955485	0.662483
575771952	four and a half LIM domains protein 2 [Mus musculus]	11.11	1	3	3	14	1.02754	1.78134	1.13871	1.53857	0.147887	0.111314
130488506	four and a half LIM domains protein 3 [Mus musculus]	13.15	2	3	3	9	1.01515	1.15249	1.42564	0.912102	0.310202	0.306777
31982017	fractalkine precursor [Mus musculus]	1.77	1	1	1	2	1.4092	1.31744	1.23033	1.00994	0.153234	0.154483
163954943	fragile X mental retardation syndrome-related protein 1 isoform 2 [Mus musculus]	15.46	6	6	8	68	0.825024	1.01098	0.881446	0.975898	0.948679	0.944161
83921589	fragile X mental retardation syndrome-related protein 2 [Mus musculus]	24.04	1	6	11	100	0.893	1.03974	0.936039	0.894462	1.15075	1.28367
158635946	frizzled-7 precursor [Mus musculus]	1.75	1	1	1	6	0.747523	1.38403	1.20555	0.835447	0.535222	0.461574
9506589	fructose-1,6-bisphosphatase 1 [Mus musculus]	6.51	1	1	2	6	1.4799	0.971829	0.758698	0.914875	1.23996	2.82741
293597569	fructose-bisphosphate aldolase A isoform 2 [Mus musculus]	52.2	4	13	17	216	0.379089	0.88995	0.523153	1.63761	2.30604	1.2085
21450291	fructose-bisphosphate aldolase B [Mus musculus]	11.26	1	2	4	15	1.40791	0.858335	0.927749	1.2852	1.37509	1.30995
334358881	FTS and Hook-interacting protein isoform c [Mus musculus]	2.91	3	1	2	4	1.39405	0.661039	0.939033	1.13447	1.07265	0.817875
594191046	Ftsj homolog isoform 2 [Mus musculus]	9.94	2	1	3	9	1.80011	0.737227	0.816929	1.36764	1.81381	1.82807
226823367	fumarate hydratase, mitochondrial precursor [Mus musculus]	50.1	1	17	19	112	0.835888	1.0873	0.80897	0.783133	4.39871	6.05147
21312526	FUN14 domain-containing protein 1 [Mus musculus]	38.71	1	3	3	17	1.14864	0.765572	1.38782	0.861974	1.88512	2.11474
262050556	FUN14 domain-containing protein 2 [Mus musculus]	19.87	1	3	4	15	1.70564	0.925249	1.40226	0.717293	1.71567	2.19474
125347022	furin preproprotein [Mus musculus]	8.32	1	1	4	6	1.16656	1.03929	1.22324	0.75954	0.732882	0.947609
485050421	FYVE and coiled-coil domain-containing protein 1 [Mus musculus]	18.58	1	12	28	102	1.19527	0.779736	1.0133	1.2138	0.77779	0.679852
9789999	G kinase-anchoring protein 1 [Mus musculus]	11.2	2	1	4	9	0.848028	0.869498	0.928202	1.00335	0.577824	0.589148
13385692	G patch domain-containing protein 1 [Mus musculus]	0.97	1	1	1	2	1.08815	1.13034	1.07346	1.1123	0.907585	1.13899
194473718	G patch domain-containing protein 11 [Mus musculus]	9.85	1	2	3	14	0.689639	1.25931	0.757037	1.46175	0.679711	0.591462
558611358	G patch domain-containing protein 4 [Mus musculus]	16.14	1	2	5	11	1.26746	0.829335	0.911942	0.910928	1.10262	1.1414
554790250	G protein-coupled receptor kinase 6 isoform f [Mus musculus]	6.46	15	4	4	13	1.24186	1.01398	1.07409	0.830945	1.03964	1.3666
34147240	G protein-regulated inducer of neurite outgrowth 3 [Mus musculus]	19.66	1	8	12	69	1.7789	1.14165	1.57806	1.177	0.391799	0.476503
300934759	G-protein coupled receptor 124 precursor [Mus musculus]	2.92	1	2	3	8	1.08901	0.781205	1.15509	1.18884	0.527676	0.361709
119943139	G-protein coupled receptor 64 isoform 4 [Mus musculus]	1.43	20	1	2	3	0.449119	0.761622	0.241016	1.04702	1.53645	1.28029
312433991	G-protein-signaling modulator 1 isoform 2 [Mus musculus]	9.79	5	1	6	17	0.700868	1.34591	1.43785	1.62424	0.423103	0.254898
148596934	G-rich sequence factor 1 isoform 1 [Mus musculus]	19.21	2	6	7	45	0.779646	1.00385	0.858846	0.971944	2.54326	1.79712
6753310	G1/S-specific cyclin-D2 [Mus musculus]	17.65	2	3	5	14	1.06429	0.912417	1.19266	1.32553	0.453785	0.248467
28195398	G2/mitotic-specific cyclin-B1 [Mus musculus]	12.79	1	1	4	13	1.19342	1.29107	1.03317	1.34962	0.900957	0.844364
34328119	GA-binding protein alpha chain [Mus musculus]	4.41	2	1	2	4	0.489882	1.10609	0.865246	1.65474	0.810414	0.531072
93102413	galactokinase [Mus musculus]	9.95	1	3	3	16	0.710164	0.800662	0.850881	1.45483	0.789051	0.639674
13195672	galactosylgalactosylxylosylprotein 3-beta-glucuronosyltransferase 3 [Mus musculus]	12.84	1	2	3	29	0.779357	1.15261	1.06553	0.673386	2.25224	1.9624
6678682	galectin-1 [Mus musculus]	58.52	1	8	8	294	0.687192	1.04211	1.18599	0.599579	0.830316	0.577383
33859580	galectin-3 [Mus musculus]	6.82	1	2	2	43	0.520353	0.873542	0.837277	0.964717	1.06165	0.750115
6755144	galectin-3-binding protein precursor [Mus musculus]	13.52	1	5	5	42	1.71652	1.06171	1.26416	1.04046	1.55631	1.50707
226531139	galectin-9 isoform 2 [Mus musculus]	9.63	2	2	2	14	1.02311	1.12995	0.985739	1.13518	0.552566	0.473485
139949213	gametogenetin-binding protein 2 [Mus musculus]	2.87	1	1	2	4	1.64473	0.704564	0.832248	1.15945	1.19538	1.44193
255759892	gamma-adducin isoform b [Mus musculus]	9.94	2	3	7	29	0.888765	1.01267	0.955922	1.09791	1.31392	1.12899
247269171	gamma-aminobutyric acid receptor subunit alpha-3 precursor [Mus musculus]	5.28	1	2	2	8	7.14488	0.722115	0.746505	1.43693	0.597331	0.595128
31542873	gamma-aminobutyric acid receptor-associated protein-like 2 [Mus musculus]	12.82	1	1	2	10	1.32121	0.412317	1.2463	1.15707	1.02618	0.757193
18485502	gamma-butyrobetaine dioxygenase [Mus musculus]	4.65	1	1	2	7	3.08767	0.485256	15.5786	0.13736	1.61173	0.54807
189339191	gamma-secretase subunit APH-1A isoform 2 [Mus musculus]	8.3	3	1	2	10	1.02785	0.982417	0.819007	0.929217	0.691922	0.898235
110625902	gamma-soluble NSF attachment protein [Mus musculus]	15.71	1	4	5	33	0.842337	0.931249	0.985699	0.794515	1.33478	1.18974
6755592	gamma-synuclein [Mus musculus]	31.71	1	1	3	11	0.145262	1.30012	0.0760773	0.752132	1.37062	5.049
595763248	gamma-taxilin isoform 2 [Mus musculus]	25.05	5	3	11	85	0.812756	0.948079	0.724694	1.01827	2.44039	2.4652
553727092	gamma-tubulin complex component 2 isoform a [Mus musculus]	5.97	3	4	5	20	1.08011	0.824693	0.997325	1.16995	0.552322	0.475704
39930567	gamma-tubulin complex component 3 [Mus musculus]	4.75	4	2	4	8	1.04959	0.773111	0.880302	1.40093	0.624223	0.613884
46560557	gamma-tubulin complex component 5 [Mus musculus]	6.35	1	2	8	29	0.999586	0.786475	1.05126	1.33355	0.62226	0.515906
6806917	ganglioside GM2 activator precursor [Mus musculus]	3.63	1	1	1	9	1.88071	1.09048	0.733282	1.37132	1.54677	5.12357
6753992	gap junction alpha-1 protein [Mus musculus]	6.81	1	1	2	2	1.14295	0.605469	0.693366	1.24591	1.05846	0.991623
70608163	GC-rich sequence DNA-binding factor 2 [Mus musculus]	5.72	1	2	4	25	0.85723	1.26941	0.806292	1.27826	0.747865	0.751264
112807186	GCN1 general control of amino-acid synthesis 1-like 1 [Mus musculus]	13.07	2	21	28	144	0.73706	0.96533	0.872353	1.1326	0.81804	0.711813
37674207	GDNF-inducible zinc finger protein 1 [Mus musculus]	8.22	1	4	6	22	1.25146	1.22142	1.04454	0.624344	1.42775	1.45838
84794593	GDP-fucose protein O-fucosyltransferase 1 precursor [Mus musculus]	13.99	1	3	4	19	1.12288	1.01694	1.45194	0.961445	1.06802	0.913856
19525731	GDP-fucose protein O-fucosyltransferase 2 precursor [Mus musculus]	10.26	1	4	4	46	1.10655	0.832514	1.11316	1.08094	1.21718	1.069
22003876	GDP-fucose transporter 1 isoform 2 [Mus musculus]	2.29	2	1	1	2	1.24689	0.816382	0.932371	0.958624	1.41154	1.52223
34147157	GDP-Man:Man(3)GlcNAc(2)-PP-Dol alpha-1,2-mannosyltransferase isoform 2 [Mus musculus]	4.89	3	1	2	10	1.03768	1.14949	1.0123	0.693724	2.07805	2.18018
22122523	GDP-mannose 4,6 dehydratase [Mus musculus]	13.98	2	3	4	23	0.750292	0.97144	0.907148	2.06676	0.961672	0.68903
329755243	gelsolin isoform 2 [Mus musculus]	30.1	4	13	14	420	1.05294	0.906614	1.07996	1.69159	0.764921	0.608253
262263301	gem-associated protein 5 isoform 3 [Mus musculus]	6.86	8	8	9	35	0.846984	1.18495	0.888128	1.10203	0.850681	0.799377
31559907	gem-associated protein 8 [Mus musculus]	6.72	1	2	2	8	0.922873	1.22099	0.773125	1.24497	0.518489	0.498969
262331526	gemin 4 [Mus musculus]	7.37	1	2	5	22	1.12239	0.905885	0.859977	1.31853	1.40831	1.12432
46402235	general transcription factor 3C polypeptide 1 [Mus musculus]	7.04	1	4	10	30	0.888869	1.13722	0.786635	1.25799	0.780648	0.964319
75677510	general transcription factor 3C polypeptide 3 [Mus musculus]	4.54	1	1	4	9	0.703154	1.10245	0.805838	0.887478	0.915187	1.08886
260447060	general transcription factor 3C polypeptide 4 isoform 2 [Mus musculus]	7.99	2	2	5	14	0.711868	0.880162	0.683728	1.39101	1.15369	1.24429
22507323	general transcription factor 3C polypeptide 5 isoform b [Mus musculus]	8.75	2	3	4	8	0.944347	0.987501	0.785508	1.28215	0.808887	0.819388
27754091	general transcription factor 3C polypeptide 6 [Mus musculus]	4.85	2	1	1	2	0.998837	1.03541	0.741499	1.44499	0.59771	0.717653
124001570	general transcription factor II-I isoform 4 [Mus musculus]	16.91	14	6	12	40	0.696699	1.17491	0.704023	1.37978	0.805124	0.860058
21312660	general transcription factor IIE subunit 1 [Mus musculus]	11.59	2	3	6	16	1.00826	0.898524	0.850649	1.20799	0.743888	0.646293
268838784	general transcription factor IIE subunit 2 [Mus musculus]	24.66	2	5	6	22	0.826006	0.944332	1.06732	1.20112	0.641453	0.540225
39930425	general transcription factor IIF subunit 2 [Mus musculus]	24.5	1	4	7	37	0.717096	0.920067	1.01356	1.75102	0.407126	0.284107
188035919	general transcription factor IIH subunit 1 isoform 2 [Mus musculus]	5.48	2	2	4	23	1.10896	0.899685	0.944337	1.18312	1.23012	1.18986
225543398	general transcription factor IIH subunit 2 [Mus musculus]	2.27	2	1	1	2	0.538304	1.21615	1.16743	1.25984	1.7707	0.8393
23956096	general vesicular transport factor p115 [Mus musculus]	27.74	3	20	23	179	0.885478	1.28214	0.817711	0.946196	0.844701	1.03504
27369904	geranylgeranyl transferase type-1 subunit beta [Mus musculus]	4.51	3	2	2	4	0.78045	0.975462	0.978013	1.24124	0.779949	0.653362
9507023	geranylgeranyl transferase type-2 subunit alpha [Mus musculus]	3.35	1	2	2	4	0.463961	0.835683	0.556378	1.58316	0.652561	0.567529
254553291	geranylgeranyl transferase type-2 subunit beta isoform 1 [Mus musculus]	10.03	3	1	3	9	0.706405	0.814798	0.825	1.26382	0.771913	0.667796
160333071	germ cell-less protein-like 1 [Mus musculus]	6.87	2	3	3	6	0.965985	1.0037	0.86087	0.910124	1.00995	1.01664
109627648	germinal-center associated nuclear protein [Mus musculus]	4.16	2	6	7	27	0.950337	1.10295	1.00435	0.833592	1.2572	1.07417
13994199	GH3 domain-containing protein precursor [Mus musculus]	5.08	1	2	3	10	1.49682	0.809634	1.23415	0.933409	1.48783	1.25216
63025208	girdin [Mus musculus]	15.5	7	9	28	113	1.02726	0.927319	0.96348	1.10611	0.532892	0.378559
6678099	glia-derived nexin precursor [Mus musculus]	4.03	1	2	2	11	1.01954	0.975509	0.956495	0.764158	0.239671	0.191888
228480230	glioma tumor suppressor candidate region gene 2 [Mus musculus]	6.2	1	1	2	5	0.754225	0.811639	1.16662	0.778647	2.30635	1.58591
239985605	glomulin isoform b [Mus musculus]	9.4	2	3	5	14	0.744819	1.26997	0.681798	1.5528	0.667437	0.482464
121247453	glucocorticoid receptor [Mus musculus]	14.77	3	7	12	46	0.90306	0.913169	1.00136	1.35186	0.343337	0.42049
9506761	glucosamine 6-phosphate N-acetyltransferase [Mus musculus]	5.98	1	1	1	5	0.467473	1.09471	0.661399	1.44484	0.743344	0.611125
188219582	glucosamine-6-phosphate isomerase 1 [Mus musculus]	7.27	3	1	2	5	0.423572	1.0784	0.798553	2.44619	0.400961	0.317029
6996917	glucose-6-phosphate 1-dehydrogenase X [Mus musculus]	36.31	2	12	14	127	1.02684	1.18822	1.41291	0.753507	3.50809	2.39061
254553458	glucose-6-phosphate isomerase [Mus musculus]	12.54	1	5	8	47	0.420233	0.78229	0.320202	1.67843	1.48346	1.13412
85701893	glucose-fructose oxidoreductase domain-containing protein 1 precursor [Mus musculus]	9.23	1	1	4	10	1.61308	0.834648	1.19944	1.02676	1.05984	1.0817
618466979	glucose-induced degradation protein 8 homolog [Mus musculus]	10.09	1	1	3	6	0.733326	0.839019	0.928257	0.935833	1.23736	0.873486
6679465	glucosidase 2 subunit beta isoform 2 precursor [Mus musculus]	18.04	2	7	7	44	1.0783	0.864966	1.06608	1.01413	1.59299	1.48564
38348470	glucoside xylosyltransferase 2 precursor [Mus musculus]	1.8	1	1	1	5	0.89704	1.06938	0.875959	0.931851	0.297895	0.296443
6679955	glucosylceramidase precursor [Mus musculus]	4.08	2	2	2	9	0.824337	1.18474	0.848106	1.38014	0.779668	0.63908
6680027	glutamate dehydrogenase 1, mitochondrial precursor [Mus musculus]	51.08	1	22	24	482	1.15805	1.03568	1.25161	0.879532	3.60517	3.18924
6680019	glutamate--cysteine ligase regulatory subunit [Mus musculus]	5.47	1	1	1	3	0.951045	1.14775	1.12699	1.50181	0.365413	0.380181
31982332	glutamine synthetase [Mus musculus]	21.72	1	5	6	58	0.749956	0.898536	0.525489	1.8878	9.32195	8.27563
7305085	glutamine--fructose-6-phosphate aminotransferase [isomerizing] 1 [Mus musculus]	21.44	2	9	11	52	0.909044	0.951363	0.929801	1.18808	0.706578	0.808365
269954677	glutaminyl-tRNA synthetase isoform 1 [Mus musculus]	24.9	2	14	18	111	0.792269	1.03652	0.929907	1.22225	0.778624	0.627825
124486688	glutamyl-tRNA(Gln) amidotransferase subunit A, mitochondrial [Mus musculus]	8.38	1	4	5	22	1.00786	0.917585	1.11199	0.8439	3.54308	3.59039
21450279	glutamyl-tRNA(Gln) amidotransferase subunit B, mitochondrial precursor [Mus musculus]	13.82	4	5	5	28	1.10935	0.900326	1.21212	0.852621	2.8382	2.56601
84370335	glutaredoxin-2, mitochondrial isoform b [Mus musculus]	15.45	2	1	1	3	1.05748	1.46854	1.40121	0.701645	2.23373	2.15706
256773197	glutaredoxin-like protein C5orf63 homolog [Mus musculus]	8.7	1	1	1	6	0.898749	0.775634	1.14689	0.693519	3.67744	3.43178
21312153	glutaredoxin-related protein 5, mitochondrial [Mus musculus]	29.61	1	4	4	30	1.32642	0.68954	1.22425	0.624361	5.057	4.81191
390190197	glutaryl-CoA dehydrogenase, mitochondrial [Mus musculus]	12.98	1	3	5	22	1.16369	0.858799	0.690445	0.967869	2.65834	4.14641
84871986	glutathione peroxidase 1 [Mus musculus]	13.93	1	1	2	8	1.60163	0.693802	0.736621	1.15601	0.819006	1.14374
13195626	glutathione peroxidase 7 precursor [Mus musculus]	8.06	1	2	2	16	0.957165	0.867565	1.26531	0.943411	0.705795	0.597962
160298213	glutathione reductase, mitochondrial precursor [Mus musculus]	6.6	1	3	3	18	0.927269	1.14091	0.848568	1.02501	1.46429	1.94989
31981724	glutathione S-transferase A3 isoform a [Mus musculus]	36.65	2	4	7	24	5.01581	0.309495	1.07622	1.59687	2.13333	1.22272
160298217	glutathione S-transferase A4 [Mus musculus]	15.32	1	2	4	32	0.581439	0.930952	0.729356	1.34748	0.352067	0.299003
21313138	glutathione S-transferase kappa 1 [Mus musculus]	15.49	1	1	2	6	0.39263	0.971222	0.320139	0.612099	2.03997	2.83673
6754084	glutathione S-transferase Mu 1 [Mus musculus]	47.71	4	5	7	22	0.956648	0.801443	0.762943	2.31684	0.656506	0.508471
6680121	glutathione S-transferase Mu 2 [Mus musculus]	26.61	11	3	5	27	1.07379	0.908832	0.949622	2.03564	0.382128	0.343409
6754086	glutathione S-transferase Mu 5 [Mus musculus]	27.23	1	2	6	20	0.776736	1.04586	0.827418	1.98928	0.525001	0.497265
6754090	glutathione S-transferase omega-1 [Mus musculus]	28.75	1	7	9	64	0.718483	0.806519	1.00659	2.04726	0.682459	0.470667
10092608	glutathione S-transferase P 1 [Mus musculus]	20	2	2	3	56	1.19092	0.887886	1.05084	1.59347	0.97311	0.937607
160298219	glutathione S-transferase theta-1 [Mus musculus]	16.67	1	3	4	13	1.24092	0.898165	0.952679	1.29683	0.680862	0.628202
21536248	glutathione S-transferase, theta 3 [Mus musculus]	13.28	2	2	2	4	1.1579	0.873732	1.0278	1.01178	1.84266	1.99264
6680117	glutathione synthetase isoform a [Mus musculus]	9.49	2	2	6	34	0.789227	0.851373	1.07528	2.41504	0.662207	0.458214
6679937	glyceraldehyde-3-phosphate dehydrogenase isoform 2 [Mus musculus]	35.44	2	10	12	481	0.374499	0.891415	0.602828	1.55758	1.29081	0.821033
88759352	glycerate kinase [Mus musculus]	2.1	1	1	1	2	1.31166	0.956738	1.16214	0.773533	1.15673	1.29535
6680139	glycerol kinase isoform 1 [Mus musculus]	13.17	9	3	7	24	1.19049	1.20962	0.831411	0.67303	4.24752	5.23722
34536827	glycerol-3-phosphate acyltransferase 1, mitochondrial [Mus musculus]	11.12	1	6	7	34	1.00209	0.931755	0.932717	0.670121	2.65025	4.2633
27370046	glycerol-3-phosphate acyltransferase 3 [Mus musculus]	25.34	1	9	14	172	1.21221	0.733482	1.00083	0.621843	6.41354	5.61674
30520301	glycerol-3-phosphate acyltransferase 6 precursor [Mus musculus]	15.13	1	5	7	68	1.97155	1.06672	1.53291	0.691875	2.75035	3.39138
6753966	glycerol-3-phosphate dehydrogenase [NAD(+)], cytoplasmic [Mus musculus]	48.42	1	10	14	144	0.242707	1.19096	0.351063	0.298026	22.7296	19.536
257467604	glycerol-3-phosphate dehydrogenase 1-like protein [Mus musculus]	22.51	2	4	7	40	1.08562	1.04377	1.35641	1.07476	1.40771	1.28377
224922806	glycerol-3-phosphate dehydrogenase, mitochondrial precursor [Mus musculus]	38.1	1	19	22	124	1.81082	0.968313	2.31039	0.564193	2.71597	2.90499
597517968	glycerophosphocholine phosphodiesterase GPCPD1 isoform 1 [Mus musculus]	10.39	5	6	6	28	0.778665	0.870548	0.906966	0.830094	2.27754	1.91028
13386066	glycine cleavage system H protein, mitochondrial precursor [Mus musculus]	7.06	2	1	1	3	1.00656	0.71462	1.19246	0.811744	9.3578	7.564
22122359	glycine N-acyltransferase [Mus musculus]	19.26	1	2	4	14	3.07384	0.310302	1.10936	2.23389	3.08524	1.32633
268835743	glycine N-acyltransferase-like protein [Mus musculus]	5.74	1	1	2	3	1.64118	0.729316	1.13955	0.982026	1.37089	1.36704
93102417	glycine--tRNA ligase [Mus musculus]	19.48	1	9	11	68	0.876081	0.851215	1.08303	1.27683	1.0198	0.779975
31560022	glycogen [starch] synthase, muscle [Mus musculus]	10.43	3	6	6	29	0.492618	1.06546	0.530941	1.04225	2.58062	2.5914
124486747	glycogen debranching enzyme [Mus musculus]	6.01	1	3	7	21	0.654452	1.1191	0.726033	1.00283	1.03167	1.02169
24418919	glycogen phosphorylase, brain form [Mus musculus]	11.51	2	5	7	43	0.801665	1.10141	0.796655	1.31978	0.80755	0.877848
268836255	glycogen phosphorylase, liver form [Mus musculus]	4	2	1	2	7	5.46708	0.207024	0.962795	1.34251	1.29096	1.16172
9790077	glycogen synthase kinase-3 beta [Mus musculus]	13.33	3	4	5	28	0.924916	0.97133	0.985659	1.33225	0.769184	0.470043
31560404	glycolipid transfer protein [Mus musculus]	8.61	1	2	2	10	0.901484	0.983864	1.10001	1.19914	0.708182	0.471927
46048329	glycoprotein endo-alpha-1,2-mannosidase [Mus musculus]	2.6	1	1	1	6	1.06069	0.794535	1.04124	1.02775	1.08344	1.17563
21703834	glycoprotein integral membrane protein 1 precursor [Mus musculus]	9.48	3	1	3	6	0.771751	1.16298	0.524821	0.943273	2.79371	3.72999
21703824	glycosaminoglycan xylosylkinase [Mus musculus]	23.47	1	5	7	32	0.902183	0.989311	0.982068	0.758067	1.50507	1.47421
6754046	glycosylphosphatidylinositol anchor attachment 1 protein [Mus musculus]	1.45	1	1	1	2	0.742577	1.1527	1.31115	0.618556	1.95266	1.81957
260763887	glycosyltransferase 8 domain-containing protein 1 [Mus musculus]	6.2	1	1	4	21	0.854228	1.11222	0.958978	0.773334	1.02834	1.55903
6754506	glycosyltransferase-like protein LARGE1 [Mus musculus]	3.44	1	2	2	6	1.63978	1.00842	0.988275	8.34576	2.42983	1.15313
6679082	glycylpeptide N-tetradecanoyltransferase 1 [Mus musculus]	13.1	1	4	5	57	0.80348	1.045	0.909351	1.21673	0.865618	0.78463
6679084	glycylpeptide N-tetradecanoyltransferase 2 isoform a [Mus musculus]	11.53	4	3	5	22	0.918471	0.884857	1.19875	1.22371	0.543842	0.449256
17933768	glyoxylate reductase/hydroxypyruvate reductase [Mus musculus]	6.1	1	3	3	29	0.918425	0.829335	1.00623	0.905389	3.65566	3.87759
238624186	glypican-4 precursor [Mus musculus]	14	3	3	7	65	1.34556	1.04452	1.18609	0.944983	0.663985	0.719843
7106325	glypican-6 isoform 2 precursor [Mus musculus]	19.46	5	3	9	48	1.26214	0.978114	1.16354	1.00974	0.403426	0.405869
17975500	GMP reductase 1 [Mus musculus]	8.41	1	2	2	5	0.448417	1.11301	0.824691	1.09555	0.964723	0.640405
29568082	GMP reductase 2 [Mus musculus]	4.89	1	1	1	3	0.433478	1.46549	1.07643	1.31268	0.815016	0.582875
85861218	GMP synthase [glutamine-hydrolyzing] [Mus musculus]	12.55	1	6	7	24	0.458295	1.06791	0.676999	1.752	0.79809	0.638921
6677905	Golgi apparatus protein 1 precursor [Mus musculus]	23.23	1	22	28	206	1.30231	0.921263	1.21299	0.862264	1.13196	1.15049
30424814	Golgi integral membrane protein 4 isoform 2 [Mus musculus]	29.31	3	14	18	154	1.08518	0.947265	0.899261	0.94347	0.948064	1.10242
78190500	Golgi membrane protein 1 [Mus musculus]	4.07	1	2	2	28	1.06404	0.949594	0.844222	0.903589	0.668056	0.665469
14140240	Golgi phosphoprotein 3 [Mus musculus]	25.5	2	2	6	21	0.778463	1.06688	0.968899	0.980737	0.746911	0.745425
295054284	Golgi phosphoprotein 3-like isoform 3 [Mus musculus]	23.93	2	1	5	10	1.153	0.956696	0.768522	1.31265	0.432925	0.520857
229608928	Golgi resident protein GCP60 [Mus musculus]	11.81	1	4	5	109	0.898341	0.930183	0.916333	0.927643	0.995372	1.23176
27229052	Golgi to ER traffic protein 4 homolog isoform 1 [Mus musculus]	14.07	2	1	3	6	1.18489	0.925642	1.02831	1.25147	0.952923	0.74308
31543485	Golgi-associated PDZ and coiled-coil motif-containing protein isoform b [Mus musculus]	22.86	2	3	9	42	1.02628	1.49153	1.09982	1.05399	0.836435	0.813499
47059151	Golgi-associated plant pathogenesis-related protein 1 [Mus musculus]	24.68	1	3	3	42	1.44029	1.05611	2.66527	0.662221	0.274455	0.220851
594591586	Golgin subfamily A member 1 isoform b [Mus musculus]	13.92	2	8	11	55	1.19671	1.09286	1.19541	0.855291	0.671474	0.892202
31982330	Golgin subfamily A member 3 [Mus musculus]	21.49	2	14	27	86	0.651646	1.28689	0.740483	1.24607	0.918517	1.02587
20127150	Golgin subfamily A member 4 [Mus musculus]	21.76	11	18	48	167	0.905894	1.37118	1.01738	0.981713	0.67235	1.04899
312222675	Golgin subfamily A member 5 [Mus musculus]	22.63	1	9	16	77	1.44008	1.00719	1.19379	0.898295	1.16068	1.3935
31541835	Golgin-45 isoform a [Mus musculus]	15.61	3	3	6	49	1.27198	0.869097	1.43667	0.608636	1.82771	1.88551
226443057	GON-4-like protein isoform 2 [Mus musculus]	2.32	3	1	7	35	0.723289	1.1364	0.962666	0.954658	0.719143	0.830004
124486987	GPI ethanolamine phosphate transferase 2 [Mus musculus]	3.28	1	2	3	8	1.13995	1.04791	1.04539	0.84196	1.30866	1.29556
254028203	GPI inositol-deacylase [Mus musculus]	4.01	1	3	3	17	1.28805	1.05671	1.09055	0.6818	1.31231	1.28656
19920329	GPI mannosyltransferase 1 [Mus musculus]	4.73	1	1	1	3	1.51077	0.852222	1.30921	0.858182	1.49757	1.49988
41351529	GPI transamidase component PIG-S [Mus musculus]	16.4	2	6	7	36	1.30689	0.87662	1.13434	0.855269	1.43173	1.34496
120587021	GPI transamidase component PIG-T precursor [Mus musculus]	5.33	1	2	3	8	1.40342	0.95347	1.22241	0.97601	1.01753	0.990446
29788753	GPI-anchor transamidase isoform 1 precursor [Mus musculus]	9.87	3	2	3	13	1.27337	1.02314	1.38253	0.680887	1.31902	1.21876
118403332	GRAM domain-containing protein 3 [Mus musculus]	9.03	2	2	4	55	1.62778	0.782086	1.11813	0.915696	1.31096	1.06846
27369870	GRAM domain-containing protein 4 isoform 1 [Mus musculus]	9.79	4	1	6	18	1.323	1.05888	1.19225	0.931142	1.02312	1.27636
224967126	granulins precursor [Mus musculus]	15.78	1	6	7	142	1.19527	1.37539	1.51221	1.26335	1.22511	1.0853
6754068	gremlin-1 precursor [Mus musculus]	15.76	2	2	2	5	1.28423	0.708421	1.08098	1.26091	0.405544	0.346231
6754070	gremlin-2 precursor [Mus musculus]	5.36	1	1	1	2	0.812958	1.31674	0.891016	1.41049	0.292209	0.366881
268370067	GRIP and coiled-coil domain-containing protein 1 [Mus musculus]	11.7	1	4	10	34	1.02871	1.04412	1.10208	0.955301	0.686198	0.71402
61742806	GRIP and coiled-coil domain-containing protein 2 [Mus musculus]	15.12	2	16	28	114	1.09869	1.32977	1.09839	0.820217	0.70086	0.89411
559098495	group XIIA secretory phospholipase A2 isoform 3 precursor [Mus musculus]	10.69	3	2	2	20	0.721524	0.986093	1.31327	0.703942	7.65547	4.94827
19527008	group XV phospholipase A2 precursor [Mus musculus]	1.94	1	1	1	9	1.8587	0.82881	1.42659	1.18897	1.25095	1.55504
269315840	growth arrest and DNA damage-inducible proteins-interacting protein 1 [Mus musculus]	14.86	1	3	4	17	1.36053	1.15336	0.922229	0.657097	1.58875	2.48322
6679941	growth arrest-specific protein 1 [Mus musculus]	4.17	1	1	1	5	1.1128	1.71983	0.824677	1.12477	0.322499	0.295126
6679943	growth arrest-specific protein 2 [Mus musculus]	2.55	2	1	1	10	1.01996	0.848289	1.0063	0.973394	0.125423	0.0936502
145301603	growth arrest-specific protein 6 precursor [Mus musculus]	10.39	1	4	6	34	1.75217	1.47987	2.10378	2.27178	1.61695	1.33783
459215046	growth arrest-specific protein 7 isoform d [Mus musculus]	12.46	8	1	6	26	1.28967	0.880352	0.883442	1.61503	0.335092	0.235029
7710032	growth factor receptor-bound protein 14 [Mus musculus]	13.38	2	3	5	13	1.49168	0.872742	1.06985	1.22603	0.753332	0.863245
6680083	growth factor receptor-bound protein 2 [Mus musculus]	30.88	1	4	5	52	1.11318	0.994602	1.06995	1.25988	0.494448	0.405257
556503394	growth hormone receptor isoform 1 precursor [Mus musculus]	7.08	2	4	5	24	1.4738	1.05221	1.21131	0.914291	0.414748	0.909304
312283736	growth hormone-inducible transmembrane protein [Mus musculus]	12.43	1	4	5	39	0.71491	1.13801	0.953829	0.746786	4.30606	3.93119
13277394	grpE protein homolog 1, mitochondrial precursor [Mus musculus]	36.87	1	6	9	204	0.715728	1.03869	0.660436	0.801887	6.0271	5.36235
29789124	grpE protein homolog 2, mitochondrial precursor [Mus musculus]	7.14	1	1	2	6	0.762849	0.862324	1.0875	1.04995	4.29722	2.27139
225543388	GTP-binding protein 2 isoform 1 [Mus musculus]	4.98	3	2	3	19	0.994684	1.04205	0.918626	1.0325	1.26574	1.24065
28626508	GTP-binding protein Rheb precursor [Mus musculus]	16.3	1	3	3	23	0.841037	0.979659	0.99588	0.805754	0.927924	0.889135
21313476	GTP-binding protein SAR1b [Mus musculus]	21.21	2	3	3	13	1.23387	0.347273	1.45974	0.697233	1.05425	1.0591
23956104	GTP:AMP phosphotransferase AK3, mitochondrial [Mus musculus]	23.35	2	4	5	71	1.24938	1.02841	1.23268	0.833409	2.60002	3.26943
165377197	GTPase Era, mitochondrial [Mus musculus]	4.12	1	1	1	3	1.28534	0.927151	1.03506	1.17332	2.04963	1.62708
194440734	GTPase HRas isoform 1 [Mus musculus]	28.04	5	1	3	48	1.25944	0.93568	1.27521	0.786106	0.942779	1.02247
111154109	GTPase NRas precursor [Mus musculus]	23.81	6	1	3	17	1.05263	0.879164	0.956135	1.0838	0.496707	0.507704
40254514	GTPase-activating protein and VPS9 domain-containing protein 1 [Mus musculus]	4.8	1	4	9	38	0.98451	0.812845	1.1124	1.49873	0.555446	0.436229
69724858	guanine nucleotide exchange factor VAV3 isoform 1 [Mus musculus]	0.94	3	1	1	2	0.698785	1.40403	0.754714	1.95206	0.643242	0.464179
41054806	guanine nucleotide-binding protein G(i) subunit alpha-2 [Mus musculus]	36.34	6	5	9	95	1.14617	1.09932	1.34889	0.838964	0.466856	0.492183
13384618	guanine nucleotide-binding protein G(I)/G(S)/G(O) subunit gamma-12 [Mus musculus]	34.72	1	2	2	17	1.19974	0.954659	1.05324	0.913944	0.870211	0.87163
13937391	guanine nucleotide-binding protein G(I)/G(S)/G(T) subunit beta-2 [Mus musculus]	11.76	3	1	4	30	1.2777	1.01388	1.14915	0.894572	0.651936	0.812227
33563256	guanine nucleotide-binding protein G(k) subunit alpha [Mus musculus]	21.19	8	2	8	51	1.17556	0.186755	0.809709	0.936801	0.810679	1.19913
164607137	guanine nucleotide-binding protein G(o) subunit alpha isoform B [Mus musculus]	31.07	7	8	11	109	1.22772	1.12012	1.76395	0.847748	1.14141	1.05347
84662745	guanine nucleotide-binding protein G(q) subunit alpha [Mus musculus]	25.63	2	5	8	53	1.17741	1.12129	1.13028	0.914246	0.916502	1.10902
6754004	guanine nucleotide-binding protein subunit alpha-11 [Mus musculus]	25.35	2	4	8	52	1.05018	1.17495	1.30187	0.795932	0.936667	1.13235
89001109	guanine nucleotide-binding protein subunit alpha-13 [Mus musculus]	19.1	9	5	7	35	1.36999	1.04705	1.26132	1.03397	0.81227	0.863004
6680047	guanine nucleotide-binding protein subunit beta-2-like 1 [Mus musculus]	21.45	1	5	5	32	0.55187	1.19613	0.767767	0.989407	0.952773	0.887271
31542899	guanine nucleotide-binding protein subunit beta-4 [Mus musculus]	12.35	3	1	4	14	0.90776	1.1392	1.22423	0.721854	0.220224	0.27354
122937361	guanine nucleotide-binding protein-like 1 [Mus musculus]	5.77	1	3	3	13	0.719386	0.898883	1.02181	1.01215	0.602562	0.420572
30524920	guanine nucleotide-binding protein-like 3 [Mus musculus]	9.48	5	3	6	51	0.827355	1.40324	0.898792	0.832082	1.5029	1.41332
274320439	guanine nucleotide-binding protein-like 3-like protein [Mus musculus]	5.72	1	2	3	14	0.989242	1.12618	1.29485	1.17809	1.06565	0.936681
134032014	guanylate binding protein 7 [Mus musculus]	10.82	3	3	8	142	1.1852	0.851675	0.551941	1.51925	0.285283	0.47365
116812914	guanylate-binding protein 10 [Mus musculus]	4.75	9	1	3	11	0.285445	1.33304	0.333069	0.82144	0.363705	0.513362
133778955	H-2 class I histocompatibility antigen, D-B alpha chain precursor [Mus musculus]	13.54	30	3	4	25	1.05152	1.3238	1.12617	0.88188	0.740763	0.984316
133922588	H-2 class I histocompatibility antigen, K-W28 alpha chain isoform 1 precursor [Mus musculus]	10.84	13	2	3	10	0.620812	1.55772	1.15124	0.546668	0.785809	0.860204
29789020	H-2 class II histocompatibility antigen gamma chain isoform 2 [Mus musculus]	4.19	2	1	1	2	1.63189	1.40876	2.13378	0.513643	0.474277	0.478277
189458829	H(+)/Cl(-) exchange transporter 3 isoform b [Mus musculus]	5.01	16	2	5	11	1.03296	1.01527	0.881871	0.725728	2.89138	3.76895
344313157	H(+)/Cl(-) exchange transporter 5 isoform 2 [Mus musculus]	7.23	9	2	4	12	1.42457	0.823937	0.939498	0.806305	0.829429	1.09664
6753436	H(+)/Cl(-) exchange transporter 7 [Mus musculus]	9.46	2	5	5	30	1.22997	0.918762	1.03546	0.932485	0.903641	1.04203
13386120	H/ACA ribonucleoprotein complex subunit 2 [Mus musculus]	18.95	1	2	2	8	1.28544	1.07949	1.54143	0.384522	1.77361	1.93343
91064867	H/ACA ribonucleoprotein complex subunit 4 [Mus musculus]	14.34	2	4	4	25	1.18193	0.972	1.12066	0.283855	2.21391	3.16753
38348566	H1 histone family, member X [Mus musculus]	10.64	1	1	2	8	0.638635	0.805803	0.526871	0.847546	0.387168	0.332689
158937262	HAI-2 related small protein [Mus musculus]	16.67	1	1	2	4	1.09809	0.842796	1.18974	0.918174	0.382044	0.474509
85861231	haloacid dehalogenase-like hydrolase domain-containing protein 2 isoform 1 [Mus musculus]	9.65	1	1	2	8	0.706419	2.19798	1.04479	1.59269	1.50354	1.26091
21312204	haloacid dehalogenase-like hydrolase domain-containing protein 3 [Mus musculus]	25.9	1	5	5	37	1.11017	0.976453	0.986726	0.721212	5.08396	6.10569
575771787	hamartin isoform 3 [Mus musculus]	6.41	5	4	10	62	1.07718	0.916872	1.03598	1.29921	0.594342	0.582403
8850219	haptoglobin precursor [Mus musculus]	15.56	1	4	5	42	1.52942	0.970873	0.706536	1.67234	7.68881	6.24999
269954704	HAUS augmin-like complex subunit 4 [Mus musculus]	5.23	1	1	2	4	1.00334	0.98953	0.965982	0.939722	0.515052	0.479822
22094997	HAUS augmin-like complex subunit 7 isoform 1 [Mus musculus]	7.42	1	1	3	7	1.16897	0.913991	0.875249	1.24869	0.504025	0.47594
110611224	HBS1-like protein isoform 2 [Mus musculus]	5.6	4	1	3	15	0.986141	1.67197	1.21067	1.09244	0.615049	0.595308
530678031	HCLS1-associated protein X-1 isoform 2 [Mus musculus]	10.71	3	1	1	3	1.24231	0.84564	1.13451	1.07786	1.61284	1.41493
160948577	HCLS1-binding protein 3 [Mus musculus]	11.65	2	2	2	6	1.39244	1.04156	1.09134	1.1828	0.763366	0.761241
75832031	HD domain-containing protein 2 [Mus musculus]	6.53	1	1	1	2	0.980711	0.92416	1.16637	0.792957	0.364657	0.397545
283046757	HEAT repeat containing 7A isoform 1 [Mus musculus]	2.5	2	3	5	27	1.35797	0.86551	0.805404	1.2826	0.597942	0.702898
124486915	HEAT repeat-containing protein 2 [Mus musculus]	4.81	1	1	4	17	0.876108	1.58333	0.804801	1.2585	1.23849	0.831733
40789301	HEAT repeat-containing protein 3 [Mus musculus]	10.16	1	4	5	19	1.02581	0.864453	0.988174	1.35226	0.865881	0.78704
38505263	HEAT repeat-containing protein 5A [Mus musculus]	4.81	4	7	8	22	1.14036	1.00767	1.16163	1.23518	0.456394	0.481798
124487157	HEAT repeat-containing protein 5B [Mus musculus]	5.94	1	5	9	25	0.81729	0.957839	1.22166	1.07502	0.580551	0.512125
124249080	HEAT repeat-containing protein 6 [Mus musculus]	5.24	2	2	5	18	0.795377	0.954154	0.884905	1.48079	0.493879	0.470325
21312236	heat shock 70 kDa protein 12B [Mus musculus]	17.96	2	5	8	36	1.2526	0.936142	1.23782	1.12036	0.237116	0.281702
30089677	heat shock 70 kDa protein 13 precursor [Mus musculus]	22.72	2	9	10	70	1.34985	0.942599	1.20248	0.794251	1.18889	1.25713
82880662	heat shock 70 kDa protein 14 isoform 1 [Mus musculus]	9.63	1	4	5	25	0.833277	0.919732	0.928296	1.17133	0.694306	0.599509
124339829	heat shock 70 kDa protein 1A [Mus musculus]	21.06	2	4	12	213	0.78322	1.23885	0.917816	1.31386	0.584812	0.640602
112293266	heat shock 70 kDa protein 4 [Mus musculus]	37.17	1	20	25	393	0.772185	1.04231	0.930218	1.8169	0.768246	0.538042
40254361	heat shock 70 kDa protein 4L [Mus musculus]	12.29	2	5	9	23	0.747073	1.24315	0.673935	1.2746	1.00083	1.00501
31981690	heat shock cognate 71 kDa protein [Mus musculus]	34.06	1	13	22	550	0.860129	1.06494	0.932861	1.27047	0.920523	0.862872
13385998	heat shock protein 75 kDa, mitochondrial precursor [Mus musculus]	38.67	1	16	18	134	1.06995	1.07981	1.37139	0.770437	2.83909	3.16994
158937312	heat shock protein beta-1 [Mus musculus]	9.09	1	2	2	8	0.535974	0.966007	0.765606	2.2106	4.32491	3.25123
13507646	heat shock protein beta-8 [Mus musculus]	18.88	1	2	4	22	0.632017	1.04975	0.656717	1.4587	0.797134	0.742846
6754254	heat shock protein HSP 90-alpha [Mus musculus]	35.06	1	8	22	233	0.78958	0.79372	1.00147	1.99714	0.801916	0.488348
40556608	heat shock protein HSP 90-beta [Mus musculus]	46.69	1	15	29	403	0.610379	1.0108	0.882154	1.66357	0.667006	0.457743
31560686	heat shock-related 70 kDa protein 2 [Mus musculus]	24.64	1	5	15	262	1.01803	1.06591	1.29221	0.982575	0.626688	0.646884
257196144	hect domain and RCC1-like domain 1 [Mus musculus]	2.43	8	2	12	34	0.784934	0.914339	0.972757	0.998626	1.06191	0.901462
125347767	helicase with zinc finger domain 2 [Mus musculus]	4.31	3	4	12	31	1.08671	0.849034	0.881313	1.20837	0.780712	0.791787
6680237	hematological and neurological expressed 1 protein [Mus musculus]	9.74	1	1	1	6	0.976393	0.952155	1.00808	1.55055	0.513826	0.384666
6754212	heme oxygenase 1 [Mus musculus]	21.8	1	3	5	97	2.45773	0.940367	2.28244	0.578268	1.85761	1.92779
209862939	heme oxygenase 2 [Mus musculus]	24.76	2	5	7	81	1.76777	0.8534	1.31545	0.768575	2.82784	2.22267
124001580	heme-binding protein 1 [Mus musculus]	4.21	1	1	1	2	1.13371	0.751402	1.12786	0.81281	1.68611	1.94774
145301578	hemoglobin subunit alpha [Mus musculus]	8.45	1	1	1	1	0.962952	1.5258	0.77226	1.18513	1.66981	2.57444
31982300	hemoglobin, beta adult t chain [Mus musculus]	23.81	3	3	3	19	1.58034	0.68162	0.855274	1.42844	1.42271	1.76617
170172560	heparan sulfate 2-O-sulfotransferase 1 [Mus musculus]	19.94	3	1	6	24	1.12536	0.957197	0.742509	1.08754	1.17757	1.32503
115292433	heparan-alpha-glucosaminide N-acetyltransferase [Mus musculus]	8.23	1	3	4	21	1.537	1.01254	1.27761	0.913595	1.1281	1.96801
575403013	hepatocyte growth factor isoform 2 precursor [Mus musculus]	11.85	3	1	3	10	1.21111	0.954219	1.02322	1.18715	0.304499	0.26637
226874952	hepatocyte growth factor-regulated tyrosine kinase substrate isoform 2 [Mus musculus]	10.71	2	3	7	52	0.849127	1.20846	0.979045	1.4885	0.519438	0.425027
188497724	hepatoma-derived growth factor [Mus musculus]	42.19	3	7	9	91	0.722806	0.931138	0.790974	2.21788	0.445202	0.39503
34787412	hepatoma-derived growth factor-related protein 3 [Mus musculus]	23.27	1	4	4	14	0.821164	1.69861	1.1668	1.64014	0.463934	0.495315
254939591	Hermansky-Pudlak syndrome 6 protein homolog [Mus musculus]	0.99	1	1	1	2	1.32349	0.928089	1.04636	1.41794	0.439566	0.484124
550821975	heterochromatin protein 1-binding protein 3 isoform 5 [Mus musculus]	18.67	8	7	9	54	0.949157	1.12745	1.09283	0.277505	1.38801	1.71322
6754222	heterogeneous nuclear ribonucleoprotein A/B isoform 2 [Mus musculus]	33.33	2	9	10	106	0.886033	1.34577	1.01623	0.903463	1.39594	1.34387
6754220	heterogeneous nuclear ribonucleoprotein A1 isoform a [Mus musculus]	18.75	4	3	7	47	1.05666	0.940166	1.03098	1.16669	1.56032	1.13939
31559916	heterogeneous nuclear ribonucleoprotein A3 isoform a [Mus musculus]	14.78	3	4	7	41	1.42438	0.762086	1.29258	0.737022	1.29432	1.32455
116256516	heterogeneous nuclear ribonucleoprotein D0 isoform d [Mus musculus]	22.3	5	6	8	43	0.790969	1.09717	0.706285	0.933745	1.2062	1.32126
261878607	heterogeneous nuclear ribonucleoprotein F [Mus musculus]	13.25	1	3	4	55	0.403728	1.15211	0.925266	0.880307	0.957685	0.845653
9845253	heterogeneous nuclear ribonucleoprotein H2 [Mus musculus]	26.06	1	4	9	157	1.1839	1.12106	1.04297	1.02778	1.35088	1.48808
672424492	heterogeneous nuclear ribonucleoprotein K isoform 4 [Mus musculus]	25.97	4	8	10	113	0.813207	1.14165	0.964214	1.15611	0.976569	0.831449
183980004	heterogeneous nuclear ribonucleoprotein L [Mus musculus]	32.94	5	8	14	77	1.20365	1.17021	1.13565	0.730379	1.51844	1.63069
110347535	heterogeneous nuclear ribonucleoprotein L-like [Mus musculus]	13.71	2	5	6	54	0.780415	0.963053	0.891109	1.29602	0.823715	0.689536
158186704	heterogeneous nuclear ribonucleoprotein M isoform b [Mus musculus]	28.7	2	14	16	76	1.11889	1.08029	0.927108	1.01719	1.07195	1.09138
459683864	heterogeneous nuclear ribonucleoprotein R isoform a [Mus musculus]	12.18	4	1	7	53	1.22042	1.37987	1.04002	0.655212	1.64099	1.72681
160333923	heterogeneous nuclear ribonucleoprotein U [Mus musculus]	27.13	1	14	19	259	0.867501	1.44355	0.955098	0.879559	1.63471	1.3995
124487099	heterogeneous nuclear ribonucleoprotein U-like protein 2 [Mus musculus]	14.77	2	7	9	30	1.25839	1.29975	0.847082	0.845673	2.24503	2.48839
283436178	heterogeneous nuclear ribonucleoproteins C1/C2 isoform 2 [Mus musculus]	22.33	5	6	7	56	1.49498	0.811331	0.868435	0.530446	3.70139	3.56149
7305143	hexokinase-2 [Mus musculus]	16.68	1	11	12	103	0.341225	1.62627	0.511239	0.633487	5.37008	7.05404
9789977	HIG1 domain family member 1A, mitochondrial [Mus musculus]	23.16	1	1	1	6	0.565116	0.824708	0.706858	0.774753	9.57419	5.84843
673921617	high affinity cationic amino acid transporter 1 [Mus musculus]	4.82	1	2	3	12	0.834815	0.941975	0.805087	1.08625	0.857958	0.718425
227116313	high affinity copper uptake protein 1 [Mus musculus]	15.31	1	2	2	8	0.853381	1.18353	1.31492	0.849713	1.36909	1.29293
21313298	high mobility group nucleosome-binding domain-containing protein 3 isoform Hmgn3a [Mus musculus]	33.33	3	2	3	18	1.20654	1.93649	1.05297	1.02951	0.53214	1.13418
133778915	high mobility group nucleosome-binding domain-containing protein 5 [Mus musculus]	48.52	1	14	18	107	0.844542	1.34376	1.29477	2.38319	2.31073	1.40715
6754208	high mobility group protein B1 [Mus musculus]	31.16	2	2	6	24	0.320777	1.42367	0.605089	1.26682	0.527165	0.530949
6680229	high mobility group protein B2 [Mus musculus]	23.81	1	1	5	22	0.24098	1.43457	0.405658	1.62546	0.484029	0.278692
651165171	high mobility group protein B3 [Mus musculus]	25.5	1	2	4	18	0.540179	0.915664	0.759467	1.06807	1.25413	0.827736
262331580	high mobility group protein HMG-I/HMG-Y isoform b [Mus musculus]	58.33	5	3	5	26	0.927928	1.74802	1.399	1.11975	0.569764	0.88464
6754210	high mobility group protein HMGI-C [Mus musculus]	38.89	2	3	3	22	1.16661	0.937005	1.51035	1.60285	0.728337	0.902395
7949055	hippocalcin-like protein 1 [Mus musculus]	23.83	4	3	5	16	0.98535	1.04397	1.10266	0.421852	0.927463	0.767029
27370102	HIRA-interacting protein 3 [Mus musculus]	16.64	2	3	8	12	0.918114	1.19244	0.978631	1.08783	0.328288	0.372679
33468857	histidine triad nucleotide-binding protein 1 [Mus musculus]	11.9	1	1	2	6	2.3779	0.176876	0.641895	3.72236	0.170075	0.563585
13385270	histidine triad nucleotide-binding protein 3 [Mus musculus]	19.39	4	3	3	17	1.41978	0.868936	1.17192	0.646882	1.71959	2.34296
251823891	histidine--tRNA ligase, cytoplasmic [Mus musculus]	16.9	1	3	9	46	0.800574	0.866835	1.02259	1.62322	0.559785	0.40693
7305129	histocompatibility 2, M region locus 3 precursor [Mus musculus]	11.01	2	2	3	12	0.847521	1.26803	0.863949	0.980538	0.395712	0.443761
83523740	histocompatibility 60a precursor [Mus musculus]	8.02	1	2	2	14	1.21657	1.18284	1.61513	0.806476	0.646969	0.459245
83999997	histone acetyltransferase KAT2A isoform b [Mus musculus]	4.34	2	1	4	10	1.0183	1.02771	0.817596	1.1296	0.613595	0.635512
303521965	histone acetyltransferase KAT7 isoform 1 [Mus musculus]	6.71	7	2	4	8	1.22158	1.04147	1.13479	1.15689	0.838977	1.56701
21313226	histone chaperone ASF1B [Mus musculus]	6.93	1	1	1	2	0.750086	1.38198	0.828297	1.12842	0.744336	0.754053
545746362	histone deacetylase 5 isoform 4 [Mus musculus]	4.47	6	2	6	53	1.36649	0.992495	1.04672	1.62736	0.394994	0.541603
194353999	histone deacetylase 6 [Mus musculus]	6.35	1	4	6	23	0.610408	1.06198	0.716505	1.61528	0.567294	0.471676
215490074	histone deacetylase complex subunit SAP18 [Mus musculus]	18.02	1	2	3	25	1.04722	1.3639	0.988835	0.254478	1.39696	2.12687
31560697	histone H1.0 [Mus musculus]	24.74	1	3	5	33	0.988439	1.17789	0.801699	0.241241	1.62819	3.66087
21426823	histone H1.1 [Mus musculus]	4.23	1	1	1	2	1.11113	0.672335	0.656459	0.710712	0.795822	1.00003
9845257	histone H1.2 [Mus musculus]	16.51	5	4	4	38	0.519004	1.2227	0.68025	0.422418	1.36729	1.76174
256773209	histone H2A.V [Mus musculus]	22.66	2	1	1	6	1.07476	1.19513	0.737799	0.703817	1.71034	3.06708
7106331	histone H2AX [Mus musculus]	41.26	1	1	3	32	1.10241	1.29489	0.912608	0.64263	0.844548	2.00449
68226433	histone H2B type 2-B [Mus musculus]	37.3	14	3	5	34	0.451703	3.5836	1.13398	0.175431	0.959798	4.97043
30061343	histone H3.1 [Mus musculus]	50	8	3	6	38	1.08783	2.23615	0.735594	0.175846	0.541345	4.64751
47059484	histone-binding protein RBBP4 [Mus musculus]	21.18	1	2	6	35	0.996099	1.00591	0.991082	1.00122	0.845112	0.883303
157909799	histone-binding protein RBBP7 [Mus musculus]	19.29	1	2	6	37	0.899452	1.21358	0.798543	1.19075	0.736617	0.810504
115495457	histone-lysine N-methyltransferase 2B isoform 2 [Mus musculus]	1.66	3	2	5	22	1.01249	0.974989	0.975237	1.12268	1.10954	1.03148
359718904	histone-lysine N-methyltransferase 2D [Mus musculus]	3.17	1	4	17	78	1.02188	1.11193	0.961574	0.74216	1.10374	1.09896
157838004	histone-lysine N-methyltransferase EHMT1 isoform 3 [Mus musculus]	1.21	15	1	2	8	1.29548	0.960264	1.07192	1.04481	1.17761	1.51609
22219432	histone-lysine N-methyltransferase EHMT2 isoform b [Mus musculus]	2.73	5	2	2	4	1.36786	0.773485	0.810369	8.90482	1.00892	1.13278
124486903	histone-lysine N-methyltransferase NSD3 isoform 2 [Mus musculus]	6.09	2	4	8	21	1.11865	1.04524	1.20599	1.23049	0.864115	0.849372
197927225	histone-lysine N-methyltransferase SETD2 [Mus musculus]	3.35	7	3	8	18	0.849689	1.14546	1.06719	0.564773	1.01927	0.957092
268370088	histone-lysine N-methyltransferase setd3 [Mus musculus]	5.56	5	2	3	10	0.744317	1.32465	0.885669	1.01024	0.959028	0.91
84490382	histone-lysine N-methyltransferase SETD7 [Mus musculus]	5.19	1	2	2	6	0.761628	1.08553	1.04306	1.15056	0.549992	0.536285
254692954	histone-lysine N-methyltransferase SETDB1 isoform b [Mus musculus]	2.75	2	2	4	11	1.11626	1.23858	1.07671	7.83872	0.647622	0.606338
21312378	histone-lysine N-methyltransferase SMYD3 [Mus musculus]	8.18	2	2	3	17	0.675754	1.24396	0.658676	1.2174	0.428468	0.42227
23956212	HIV Tat-specific factor 1 homolog [Mus musculus]	20.61	1	12	15	93	0.919608	1.22398	0.946823	1.20452	1.6373	1.28985
270132746	HMG box-containing protein 1 isoform 1 [Mus musculus]	3.23	4	1	2	12	0.771374	1.35977	1.39223	0.81544	0.510554	0.460297
73532776	homeobox protein SIX5 [Mus musculus]	1.39	1	1	1	2	1.27813	1.03811	1.03525	1.15989	0.633776	0.762668
225903404	homer protein homolog 3 isoform 1 [Mus musculus]	7.52	4	2	3	14	1.07882	1.11316	1.30851	1.68499	0.304556	0.255089
11612515	homocysteine-responsive endoplasmic reticulum-resident ubiquitin-like domain member 1 protein [Mus musculus]	10.23	2	1	2	14	1.4761	0.718361	0.951702	1.15366	4.73562	3.49598
87239972	hormone-sensitive lipase isoform 2 [Mus musculus]	20.29	3	8	10	71	0.969027	0.831889	0.625558	0.774706	6.21795	6.19344
34328130	host cell factor 1 [Mus musculus]	4.11	3	7	7	27	0.849159	1.31333	0.943277	1.05006	0.692961	0.816288
124487041	host cell factor 2 [Mus musculus]	1.94	3	1	1	2	0.641627	1.26736	0.888403	1.19517	0.730191	0.613652
19526912	hsc70-interacting protein [Mus musculus]	13.21	1	5	5	49	0.864054	0.856448	0.829506	1.80343	0.676317	0.540038
13195602	hsp70-binding protein 1 [Mus musculus]	7.56	1	2	3	16	1.00987	0.993408	0.854844	1.19916	0.549881	0.615697
7949018	hsp90 co-chaperone Cdc37 [Mus musculus]	10.29	2	3	4	32	0.778048	1.00137	1.04622	1.6159	0.552543	0.371451
45439304	huntingtin [Mus musculus]	4.13	2	7	12	55	0.782354	1.30403	0.897233	1.24486	0.800521	0.721471
225007582	huntingtin-interacting protein 1 [Mus musculus]	10.4	2	8	10	46	1.12769	1.1791	1.10839	1.03939	0.653835	0.747453
255308928	huntingtin-interacting protein 1-related protein [Mus musculus]	9.55	4	5	11	39	1.12111	1.12538	1.28301	1.1484	0.645824	0.582434
117940063	hyccin [Mus musculus]	3.45	2	1	2	3	1.52918	0.849335	1.34121	0.713823	0.935166	0.963203
30424876	hydroxyacid-oxoacid transhydrogenase, mitochondrial [Mus musculus]	16.99	4	6	7	25	0.457519	1.15849	0.531304	0.557403	18.1514	25.8611
111038118	hydroxyacyl-coenzyme A dehydrogenase, mitochondrial precursor [Mus musculus]	34.39	1	9	9	118	1.04313	1.09135	0.895668	0.781492	4.50247	7.82024
227499238	hydroxyacylglutathione hydrolase, mitochondrial isoform 1 precursor [Mus musculus]	8.41	2	2	4	17	1.18379	0.878439	1.0173	0.868616	5.06145	5.5435
171184418	hydroxylysine kinase [Mus musculus]	2.13	1	1	1	2	1.58002	0.757735	0.852599	1.20448	0.596696	0.79912
612339316	hydroxymethylglutaryl-CoA synthase, cytoplasmic [Mus musculus]	10.19	1	6	6	24	0.629603	0.843856	0.936356	0.905214	0.569537	0.399721
31560689	hydroxymethylglutaryl-CoA synthase, mitochondrial precursor [Mus musculus]	11.22	1	6	6	52	0.892704	2.10945	0.614494	1.72922	3.74427	3.92069
125656150	hydroxysteroid dehydrogenase-like protein 2 isoform 1 [Mus musculus]	20.61	3	7	8	50	1.37741	1.08215	1.17298	0.633824	3.57856	4.10403
96975138	hypoxanthine-guanine phosphoribosyltransferase [Mus musculus]	10.55	1	2	2	11	0.646419	0.835198	0.700656	2.06548	1.61171	0.960091
70909332	hypoxia-inducible factor 1-alpha inhibitor [Mus musculus]	8.6	1	1	3	16	1.01934	1.35467	1.22678	1.67852	0.978641	0.56834
170172528	IgG receptor FcRn large subunit p51 precursor [Mus musculus]	3.56	2	1	1	2	1.10188	1.01561	0.87831	0.7757	1.43483	2.09012
13384796	immediate early response 3-interacting protein 1 precursor [Mus musculus]	24.39	1	1	1	9	1.46993	0.91211	1.17336	0.791039	1.10584	1.60976
208431800	immunity-related GTPase family Q protein [Mus musculus]	6.35	1	2	3	7	0.987843	1.07708	1.21093	0.95912	0.834642	0.783935
32189434	immunoglobulin superfamily member 8 precursor [Mus musculus]	3.11	1	2	2	4	0.868069	1.20663	0.738963	0.908268	1.68529	1.98119
304555605	immunoglobulin-binding protein 1 [Mus musculus]	17.94	2	5	5	20	0.739144	0.759074	1.17326	1.70495	0.644224	0.381236
6754474	importin subunit alpha-1 [Mus musculus]	11.34	1	4	4	41	1.31502	1.00336	1.09172	1.08875	0.723351	0.752529
6680598	importin subunit alpha-3 [Mus musculus]	24.57	1	6	7	55	0.922732	1.30625	0.960575	1.11023	0.964186	0.770167
6680596	importin subunit alpha-4 [Mus musculus]	8.64	1	3	4	16	0.646917	1.06753	0.721699	1.52504	0.636738	0.509661
31543047	importin subunit alpha-5 [Mus musculus]	1.49	1	1	2	7	0.978595	1.11651	0.951718	0.922204	1.13216	1.16657
227116300	importin subunit alpha-7 [Mus musculus]	3.54	2	1	2	7	0.875326	1.07546	0.759423	1.0248	0.898112	0.997225
88014720	importin subunit beta-1 [Mus musculus]	20.66	1	12	14	146	1.01127	1.02551	1.02404	1.20833	0.749308	0.594418
31541898	importin-11 [Mus musculus]	5.95	4	2	4	14	0.905888	0.816108	0.860128	1.12559	0.7746	0.693902
167900458	inactive phospholipase C-like protein 1 [Mus musculus]	2.01	1	1	3	22	1.26455	0.876186	0.89533	1.65198	0.560698	0.641593
226437617	inactive rhomboid protein 1 isoform 1 [Mus musculus]	6.54	6	4	5	16	1.44701	1.19259	1.40852	1.02666	1.3231	0.966001
6678281	indolethylamine N-methyltransferase [Mus musculus]	4.17	1	1	1	2	1.00006	0.941293	1.55587	0.615411	1.84472	2.33852
6678824	induced myeloid leukemia cell differentiation protein Mcl-1 homolog [Mus musculus]	15.71	2	4	4	18	1.14472	1.33535	1.38909	1.02549	1.9065	1.73478
6680451	inhibin beta A chain precursor [Mus musculus]	5.9	1	2	3	8	1.2478	1.07463	1.0521	1.41783	0.580225	0.568245
33469101	inhibitor of nuclear factor kappa-B kinase subunit beta isoform 2 [Mus musculus]	6.91	6	3	6	18	0.972789	1.18402	1.27369	1.17754	0.43681	0.448065
121583481	inhibitor of nuclear factor kappa-B kinase-interacting protein isoform 1 [Mus musculus]	20.64	1	6	9	84	0.763097	0.92108	0.696974	0.785297	1.1737	1.04341
21630263	inhibitor of nuclear factor kappa-B kinase-interacting protein isoform 2 [Mus musculus]	16.23	1	2	7	26	0.757797	0.945741	0.663965	0.825409	1.14978	1.03795
145864461	inner nuclear membrane protein Man1 [Mus musculus]	8.17	2	4	5	34	1.1655	0.998687	0.839764	0.855408	0.951775	1.04872
27754065	inorganic pyrophosphatase [Mus musculus]	36.33	1	5	8	43	0.349784	0.844696	0.406591	1.11374	4.00592	4.29741
651167676	inorganic pyrophosphatase 2, mitochondrial isoform 2 precursor [Mus musculus]	13.98	4	4	4	17	1.06599	1.10387	0.992225	1.11448	1.98131	1.88945
31982664	inosine triphosphate pyrophosphatase [Mus musculus]	18.69	1	3	3	17	0.9985	0.863443	0.90167	1.39253	0.972915	0.892128
34328209	inosine-5'-monophosphate dehydrogenase 1 isoform 3 [Mus musculus]	5.06	3	1	3	8	0.44204	1.17037	0.748667	0.895901	1.86172	1.80495
31981382	inosine-5'-monophosphate dehydrogenase 2 [Mus musculus]	12.84	2	3	6	17	0.933199	1.0793	1.03623	1.16401	0.883772	0.781121
60593032	inositol 1,4,5-trisphosphate receptor type 2 isoform 1 [Mus musculus]	15.33	3	19	36	198	1.09315	0.914689	0.889921	0.737679	1.72228	2.01768
145207986	inositol hexakisphosphate and diphosphoinositol-pentakisphosphate kinase 1 [Mus musculus]	2.09	6	1	2	4	0.644231	0.943136	0.790582	1.04102	1.69988	1.57554
29244210	inositol monophosphatase 3 [Mus musculus]	21.91	1	6	6	60	1.07618	1.07264	0.784183	0.886866	1.50226	1.77039
46195807	inositol polyphosphate 5-phosphatase OCRL-1 [Mus musculus]	5.78	1	2	4	13	0.822609	1.11967	0.889183	1.37063	0.448972	0.43763
188219616	inositol polyphosphate-5-phosphatase A isoform a [Mus musculus]	13.35	3	4	6	19	1.47725	1.03697	1.21378	0.845752	0.884925	1.12667
12963757	inositol-3-phosphate synthase 1 [Mus musculus]	11.49	1	2	3	45	0.901567	1.12245	0.972287	2.44311	0.48775	0.174484
31712006	inositol-trisphosphate 3-kinase C [Mus musculus]	1.47	1	1	2	10	1.27656	0.550166	0.840848	1.24409	1.10359	1.33593
29825829	insulin receptor substrate 1 [Mus musculus]	4.06	1	3	4	11	0.680408	1.10831	0.987074	0.901514	0.857168	0.747464
124487073	insulin receptor substrate 2 [Mus musculus]	3.79	1	2	6	13	0.666353	1.0553	0.903317	1.37918	2.69848	1.71793
459352741	insulin-degrading enzyme [Mus musculus]	10.3	1	9	10	66	0.975199	0.978971	1.00796	1.0089	1.36998	1.33227
23943846	insulin-induced gene 1 protein [Mus musculus]	5.02	1	1	1	6	1.15247	0.978852	0.794007	0.723128	1.30633	1.71553
112983656	insulin-like growth factor 1 receptor precursor [Mus musculus]	4.82	6	4	6	24	1.19809	1.02129	1.0874	1.00632	0.768125	0.807752
6753518	insulin-like growth factor 2 mRNA-binding protein 1 [Mus musculus]	16.12	1	6	11	70	0.934316	1.19888	1.02334	0.82021	0.790215	0.886582
145207996	insulin-like growth factor 2 mRNA-binding protein 2 [Mus musculus]	11.99	1	5	8	41	0.829424	1.10167	0.943776	1.06487	0.776822	0.844726
225543383	insulin-like growth factor 2 mRNA-binding protein 3 [Mus musculus]	25.91	3	9	14	89	0.837616	1.07817	0.996669	0.983244	0.793331	0.77336
6981086	insulin-like growth factor-binding protein 4 precursor [Mus musculus]	15.35	1	2	3	7	1.07275	1.01366	1.09463	0.865135	1.86193	1.84865
226958445	insulin-like growth factor-binding protein 7 isoform 2 precursor [Mus musculus]	26.95	2	5	6	21	1.48943	1.16419	1.20187	1.19444	0.65565	0.794227
6680502	integral membrane protein 2B [Mus musculus]	10.15	1	2	3	12	1.0063	1.0385	0.94212	0.830761	1.18211	1.31622
160333680	integral membrane protein 2C [Mus musculus]	8.92	1	1	3	5	1.99613	0.595889	1.17432	1.0937	0.292995	0.373196
27229115	integrator complex subunit 10 isoform 3 [Mus musculus]	5.21	8	1	4	6	0.922112	1.04795	0.805987	1.07129	1.54997	1.46486
21312614	integrator complex subunit 11 [Mus musculus]	6.67	2	3	4	10	1.0688	0.859527	0.827178	0.843482	1.50613	1.78082
21313674	integrator complex subunit 12 [Mus musculus]	19.09	1	7	8	35	0.921518	1.16443	0.837674	0.891202	1.14814	1.15402
31652268	integrator complex subunit 3 [Mus musculus]	17.2	1	5	12	61	0.793686	0.863604	0.888502	0.955403	1.593	1.56841
153791768	integrator complex subunit 7 [Mus musculus]	10.04	1	5	9	72	0.994762	1.084	0.921767	0.781175	1.53383	1.53408
31981980	integrator complex subunit 9 isoform 1 [Mus musculus]	7.86	2	1	5	16	0.7177	0.677206	0.838511	0.687272	2.2418	1.86744
31982236	integrin alpha-6 isoform 1 precursor [Mus musculus]	16.78	2	12	13	61	0.507389	0.954922	0.662097	0.448818	4.4908	5.77861
45504394	integrin beta-1 precursor [Mus musculus]	20.18	1	13	14	115	0.897123	1.19552	1.02827	0.966879	0.696753	0.660983
6680488	integrin beta-1-binding protein 1 [Mus musculus]	5.5	2	1	1	2	0.905951	1.08946	1.04194	0.99694	1.04944	1.0035
225007621	integrin beta-5 isoform 1 precursor [Mus musculus]	1.38	2	1	1	8	1.68415	1.02368	1.97777	0.773104	0.55459	0.530781
240255653	integrin-linked protein kinase [Mus musculus]	11.95	2	3	6	27	0.680986	1.06936	1.16187	1.47398	0.449374	0.371765
575771903	inter alpha-trypsin inhibitor, heavy chain 4 isoform 4 precursor [Mus musculus]	4.77	4	3	5	16	0.882831	1.20248	0.569901	0.88293	0.459294	0.936485
226874935	inter-alpha-trypsin inhibitor heavy chain H2 precursor [Mus musculus]	3.58	1	2	6	34	1.13643	1.23607	0.754229	0.688068	0.467978	1.35018
205360918	interferon gamma induced GTPase [Mus musculus]	3.78	1	1	2	12	1.85482	1.11115	1.44227	0.317355	0.278582	1.47448
31982348	interferon regulatory factor 2-binding protein 1 [Mus musculus]	10.27	1	2	5	14	0.834947	1.0183	0.72799	1.77455	0.980126	0.930454
257196179	interferon regulatory factor 2-binding protein 2 [Mus musculus]	10.88	1	2	4	27	1.00627	0.918185	0.79046	1.67924	0.919404	0.853666
22003884	interferon regulatory factor 2-binding protein-like [Mus musculus]	5.94	1	3	4	14	0.990921	1.08377	1.00737	1.34693	0.889093	0.755875
8393627	interferon regulatory factor 3 [Mus musculus]	11.22	1	2	5	12	0.810523	0.89919	0.795205	1.41494	0.978347	0.840396
164519150	interferon-activable protein 202 [Mus musculus]	7.19	2	2	4	17	1.23242	1.30147	1.2597	1.28877	0.61456	0.718032
684179335	interferon-activable protein 205-B [Mus musculus]	19.15	7	1	6	22	0.495075	1.33767	0.676091	3.1773	4.92416	2.83985
6753950	interferon-induced guanylate-binding protein 2 [Mus musculus]	11.21	1	1	6	18	0.699177	1.07371	0.771568	0.825521	0.503058	0.589836
110626104	interferon-induced protein with tetratricopeptide repeats 1 [Mus musculus]	8.64	1	1	3	5	0.666722	0.892033	0.695876	1.31031	0.392204	0.309264
115270968	interferon-induced very large GTPase 1 [Mus musculus]	3.71	3	2	12	71	1.32273	0.740022	0.941092	1.14779	1.72337	1.85114
6755160	interferon-induced, double-stranded RNA-activated protein kinase [Mus musculus]	3.3	2	1	2	6	0.577249	0.839024	0.769766	1.03618	0.400927	0.351858
6755162	interferon-inducible double-stranded RNA-dependent protein kinase activator A [Mus musculus]	15.34	1	2	4	16	0.682466	1.25127	1.29666	0.72442	1.10099	1.09402
226062273	interferon-related developmental regulator 1 [Mus musculus]	8.02	1	3	4	14	0.771118	1.20647	1.05951	1.0818	1.53689	1.29828
29244084	interferon-stimulated 20 kDa exonuclease-like 2 [Mus musculus]	11.96	1	1	5	18	0.675011	1.07058	0.665021	0.776877	1.20039	1.04642
13385872	interleukin enhancer-binding factor 2 [Mus musculus]	17.69	1	3	3	25	1.02794	1.15456	1.11047	0.952671	1.31554	1.19509
111607436	interleukin enhancer-binding factor 3 isoform 4 [Mus musculus]	19.2	9	7	10	57	1.03077	1.22053	1.05114	1.0249	1.08671	1.01837
23943898	interleukin-1 receptor-associated kinase 4 [Mus musculus]	5.45	1	3	3	6	0.888594	1.04406	0.881559	1.06902	0.443086	0.469782
225007625	interleukin-6 receptor subunit beta precursor [Mus musculus]	11.01	1	7	8	27	1.1019	1.08122	1.01365	0.927236	0.765319	0.853962
89179302	intermediate filament family orphan 1 isoform b [Mus musculus]	5.9	4	1	4	23	1.19314	1.13648	1.04876	1.18514	0.382644	0.400624
160333276	intersectin-1 isoform 2 [Mus musculus]	13.77	13	9	16	68	0.977413	1.15083	1.14256	1.19958	1.11492	1.01478
160333783	intracellular hyaluronan-binding protein 4 [Mus musculus]	8.98	1	2	3	8	0.99834	1.70552	0.694356	1.53825	0.541201	0.878734
268370101	intraflagellar transport protein 122 homolog isoform 2 [Mus musculus]	2.12	5	1	3	12	0.868713	0.711086	0.914246	0.981965	0.548926	0.571075
9506865	intraflagellar transport protein 20 homolog [Mus musculus]	20.45	1	1	2	4	0.560926	0.955323	0.710057	0.708737	1.76314	2.43101
21313026	intraflagellar transport protein 22 homolog [Mus musculus]	5.41	1	1	1	4	0.705678	0.946235	0.827933	1.23778	0.517535	0.490353
31981999	intraflagellar transport protein 52 homolog [Mus musculus]	11.27	1	1	2	7	1.1607	0.651763	1.50006	0.657669	0.623695	0.544585
595763222	intron-binding protein aquarius isoform b [Mus musculus]	2.29	2	3	3	6	0.965156	1.17527	0.841562	1.10548	0.966907	1.11837
114052809	inverted formin-2 [Mus musculus]	15.97	2	14	17	141	1.28297	1.0301	1.32434	1.13477	0.718874	0.545591
21313484	iron-sulfur cluster assembly enzyme ISCU, mitochondrial precursor [Mus musculus]	24.4	1	3	4	39	0.899969	0.964535	0.978687	0.713587	2.38692	2.98293
27754071	isoamyl acetate-hydrolyzing esterase 1 homolog [Mus musculus]	14.86	5	2	2	9	1.01455	1.16819	1.11464	2.10166	1.68473	0.907677
31560239	isoaspartyl peptidase/L-asparaginase [Mus musculus]	9.2	1	3	3	6	1.09972	0.84731	0.956308	1.29924	0.958076	0.809196
118403322	isobutyryl-CoA dehydrogenase, mitochondrial precursor [Mus musculus]	13.08	4	5	5	45	1.01037	1.05387	1.054	0.831031	2.87595	3.39422
31541909	isochorismatase domain-containing protein 1 [Mus musculus]	18.86	1	3	5	47	1.38438	0.873513	1.18526	0.847476	2.99466	3.2244
197333728	isochorismatase domain-containing protein 2A, mitochondrial precursor [Mus musculus]	30.1	1	3	4	23	1.16511	0.903256	0.767763	0.635265	4.87953	7.78719
18250284	isocitrate dehydrogenase [NAD] subunit alpha, mitochondrial precursor [Mus musculus]	37.98	1	13	15	169	1.18383	0.912816	1.15911	0.748764	7.67698	9.38072
162417977	isocitrate dehydrogenase [NADP] cytoplasmic [Mus musculus]	31.88	1	11	14	95	0.612585	1.08677	0.730912	1.56054	1.9929	1.59675
225579033	isocitrate dehydrogenase [NADP], mitochondrial precursor [Mus musculus]	37.39	4	11	16	243	1.18732	1.0171	1.08544	1.10765	2.18008	2.3547
18700024	isocitrate dehydrogenase 3, beta subunit [Mus musculus]	38.02	2	8	11	126	0.808952	1.10648	1.17142	0.650963	6.72067	6.75105
254553372	isoleucine--tRNA ligase, cytoplasmic [Mus musculus]	18.78	1	15	17	96	0.647672	1.06265	0.946694	1.17888	0.707054	0.550643
38490690	isoleucine--tRNA ligase, mitochondrial precursor [Mus musculus]	14.53	2	7	11	80	0.900071	1.04636	1.04597	0.751551	3.57834	4.05911
9789985	isovaleryl-CoA dehydrogenase, mitochondrial precursor [Mus musculus]	28.07	2	10	12	105	1.18278	0.961647	1.18698	0.744138	3.83266	5.39587
21312626	IST1 homolog [Mus musculus]	7.73	1	1	3	5	0.764174	0.978258	0.826172	1.51192	1.33042	0.878066
28395018	junction plakoglobin [Mus musculus]	14.9	1	6	10	42	2.58578	1.02853	2.48644	0.827944	0.238973	0.367412
61098108	junction-mediating and -regulatory protein [Mus musculus]	3.66	1	1	4	20	0.632046	0.947721	1.02376	1.09716	1.01977	0.776116
126506316	junctional protein associated with coronary artery disease [Mus musculus]	6.14	1	5	8	39	1.49904	0.864463	1.09014	1.19238	0.8099	0.906316
[truncated: 4,112 more rows]
